# Supplementary material for: Genetic and Epigenetic Signatures Associated with the Divergence of Aquilegia Species
Source: Genes (Basel). 2022 Apr 28;13(5):793. doi: 10.3390/genes13050793 (PMC9141525; doi:10.3390/genes13050793)
Supplement: Supplementary file 1 [file genes-13-00793-s001.zip]

Archive with 10 entries (10 files):
- Figure S1.tiff
- Figure S2.tiff
- Figure S3.tiff
- Figure S4.tiff
- figure S5.tiff
- Figure S6.tiff
- Figure S7.tiff
- Figure S8.tiff
- Supplement table.xlsx
- Supplementary Notes.pdf
