# Supplementary material for: Genetic and Epigenetic Signatures Associated with the Divergence of Aquilegia Species
Source: Genes (Basel). 2022 Apr 28;13(5):793. doi: 10.3390/genes13050793 (PMC9141525; doi:10.3390/genes13050793)
Supplement: Supplementary file 1 [file genes-13-00793-s001.zip › Supplement table.xlsx]

## Sheet: Table S1
Table S1. Imformation of the 36 Aquilegia samples used in this study.
Species name	Sample ID	Location	Accession number	Presentation ID
Aquilegia yabeana	Aquilegia yabeana	Northern China	1	A. yabeana1
Aquilegia viridiflora	viridi 1	Wudalianchi, Heilongjiang Province, China	1	A. viridiflora1
	viridi 2	Linyi, Shandong Province, China	1	A. viridiflora2
	viridi 3	Northern China	1	A. viridiflora3
Aquilegia japonica	ajap1	Changbai Mountain, Jilin Province, China	1	A. japonica1
	ajap2	Changbai Mountain, Jilin Province, China	1	A. japonica2
	ajap3	Changbai Mountain, Jilin Province, China	1	A. japonica3
	ajap4	Changbai Mountain, Jilin Province, China	1	A. japonica4
	ajap5	Changbai Mountain, Jilin Province, China	1	A. japonica5
	ajap6	Changbai Mountain, Jilin Province, China	1	A. japonica6
	ajap7	Changbai Mountain, Jilin Province, China	1	A. japonica7
	ajap8	Changbai Mountain, Jilin Province, China	1	A. japonica8
	ajap9	Zuojia, Jilin Province, China	1	A. japonica9
A. japonica x A. oxysepala	hybrid	Zuojia, Jilin Province, China	1	Hybrid
Aquilegia oxysepala	aoxy1	Changbai Mountain, Jilin Province, China	1	A. oxysepala1
	aoxy2	Changbai Mountain, Jilin Province, China	1	A. oxysepala2
	aoxy3	Changbai Mountain, Jilin Province, China	1	A. oxysepala3
	aoxy4	Zuojia, Jilin Province, China	1	A. oxysepala4
	aoxy5	Zuojia, Jilin Province, China	1	A. oxysepala5
	aoxy6	Mulin, Heilongjiang Province, China	1	A. oxysepala6
	aoxy7	Xinbin, Liaoning Province, China	1	A. oxysepala7
	aoxy8	Fusong, Jilin Province, China	1	A. oxysepala8
Aquilegia alpina	alpina 1	USDA*	1	A. alpina1
	alpina 2	USDA	1	A. alpina2
	alpina 3	USDA	1	A. alpina3
Aquilegia alpina alba	a alba 1	USDA	1	A. alpinaalba1
	a alba 2	USDA	1	A. alpinaalba2
Aquilegia fragrans	Aquilegia fragrans	USDA	1	A. fragrans1
Aquilegia flavescens	flaves 1	USDA	1	A. flavescens1
	flaves 2	USDA	1	A. flavescens2
Aquilegia formosa	formosa 1	USDA	1	A. formosa1
	formosa 2	USDA	1	A. formosa2
	formosa 3	USDA	1	A. formosa3
Aquilegia chrysantha	chrys 1	USDA	1	A. chrysantha1
	chrys 2	USDA	1	A. chrysantha2
	chrys 3	USDA	1	A. chrysantha3
Note: *, these samples are obtained from the USDA

## Sheet: Table S2
Table S2. Candidate genomic regions that showed overalps between the high genetic divergence region ( top 5% highest Fst) and low nucleotide diversity genomic region (top 5% lowest pi) between Aquilegia japonica and A. oxysepala.
Chromosome	Start	End	Nucleotide diversity (pi)		Genetic divergence (Fst)	Candadate gene #	Function
			A. oxysepala	A. japonica	A. oxysepala_A. japonica
3	13800001	13900000	0.0023	0.0021	0.6839	Aqcoe3G159400/Aqcoe3G159600	Sugar efflux transporter for intercellular exchange/Exo70 exocyst complex subunit
3	17500001	17600000	0.0016	0.0018	0.7286	N/A	N/A
3	19300001	19400000	0.0022	0.0022	0.7621	Aqcoe3G186300/Aqcoe3G186600/Aqcoe3G186800/	Prefoldin subunit /carbon catabolite repressor protein 4/Exportin 1-like protein/
5	20500001	20600000	0.0019	0.0025	0.7594	Aqcoe5G269000/Aqcoe5G269300/Aqcoe5G269400/Aqcoe5G269600/Aqcoe5G269700	Helix-loop-helix DNA-binding domain/myb proto-oncogene protein/Methylthio-threonylcarbamoyl-adenosine /Ubiquitin ligase protein (CHFR)/ATP-depedent CLP protease proteolytic subunit
5	34300001	34400000	0.002	0.0019	0.7153	Aqcoe5G342400/Aqcoe5G342800/Aqcoe5G342900	Diacylglycerol O-acyltransferase/Helitron helicase-like domain at N-terminus/nuclear pore complex protein Nup160
7	9100001	9200000	0.0022	0.0024	0.7645	Aqcoe7G142800/Aqcoe7G142900/Aqcoe7G143000/Aqcoe7G143100/Aqcoe7G143300/Aqcoe7G143400/Aqcoe7G143500/Aqcoe7G143800/Aqcoe7G144100/Aqcoe7G144200	epsin 1/SNF7/Glyceraldehyde-3-phosphate dehydrogenase/SNF7/Meiotic nuclear division protein/Myb-like DNA-binding domain/Vesicle transport v-SNARE protein/RNA polymerase sigma factor/Oleosin/GDSL-like Lipase
7	28800001	28900000	0.0022	0.002	0.701	Aqcoe7G276200/Aqcoe7G276300/Aqcoe7G276500/Aqcoe7G276900/Aqcoe7G277100	Site-specific DNA-methyltransferase (adenine-specific)/PPR repeat/GDP-fucose protein O-fucosyltransferase/AFG1-like ATPase/PPR repeat
#only the candidate genes that showed important function were shown.

## Sheet: Table S3
Table S3. Number of the clade specific variations (CCVs) at both the species and lineage levels.
A. japonica-to-A. oxysepala				A. japonica-to-American
Context	Count	Percent		Context	Count	Percent
Downstream	440459	0.2682		Downstream	400662	0.272967
Intergenic	342179	0.2083		Intergenic	379290	0.258407
Intron	300594	0.183		Intron	278454	0.189708
Splice-site-acceptor	234	0.0001		Splice-site-acceptor	265028	0.180561
Splice-site-donor	193	0.0001		Splice-site-donor	215	0.000146478
Splice-site-region	7247	0.0044		Splice-site-region	194	0.00013217
Transcript	162	0.0001		Transcript	6869	0.00467979
Upstream	409417	0.2493		Upstream	126	8.58426e-05
Exon	81751	0.0498		Exon	81583	0.0555817
UTR_3_prime	35988	0.0219		UTR_3_prime	33486	0.0228137
UTR_5_prime	24165	0.0147		UTR_5_prime	21895	0.0149169
Total CCVs	1642389			Total CCVs	1467802
Related genes*	1180			Related genes	1190
A. japonica-to-European				A. oxysepala-to-American
Context	Count	Percent		Context	Count	Percent
Downstream	348117	0.269712		Downstream	539451	0.281773
Intergenic	335198	0.259702		Intergenic	503255	0.262867
Intron	278390	0.215689		Intron	310610	0.162242
Splice-site-acceptor	213035	0.165054		Splice-site-acceptor	360501	0.188302
Splice-site-donor	201	0.000155729		Splice-site-donor	250	0.000130583
Splice-site-region	196	0.000151855		Splice-site-region	221	0.000115436
Transcript	5440	0.00421476		Transcript	9664	0.00504782
Upstream	135	0.000104594		Upstream	160	8.35733e-05
Exon	63951	0.0495475		Exon	114360	0.059734
UTR_3_prime	27013	0.0209289		UTR_3_prime	45857	0.0239526
UTR_5_prime	19025	0.0147401		UTR_5_prime	30159	0.015753
Total CCVs	1290701			Total CCVs	1914488
Related genes	1106			Related genes	1420
A. oxysepala-to-European				American-to-European
Context	Count	Percent		Context	Count	Percent
Downstream	546367	0.280537		Downstream	275478	0.2818
Intergenic	515537	0.264707		Intergenic	166702	0.1705
Intron	349261	0.179331		Intron	171852	0.1758
Splice-site-acceptor	345470	0.177385		Splice-site-acceptor	120	0.0001
Splice-site-donor	251	0.000128878		Splice-site-donor	138	0.0001
Splice-site-region	237	0.00012169		Splice-site-region	4775	0.0049
Transcript	9132	0.00468891		Transcript	81	0.0001
Upstream	181	9.29361e-05		Upstream	265893	0.272
Exon	106291	0.0545761		Exon	55484	0.0568
UTR_3_prime	44469	0.022833		UTR_3_prime	22229	0.0227
UTR_5_prime	30378	0.0155979		UTR_5_prime	14880	0.0152
Total CCVs	1947574			Total CCVs	977632
Related genes	1442			Related genes	745
*genes harboring highly impactful CCVs

## Sheet: Table S4
Table S4. Statistics for differentially methylated regions (DMRs) among the four Aquilegia lineages/species. Odds ratio estimates the relative methylation level between two lineages/species being compared in corresponding region. DMRs were sorted by genomic coordinates with hypo-methylated DMRs in the first lineage/species preceding hyper-methylated DMRs.
Gene	Chromosome	Bin start	Bin end	Number of CG	American	European	Odds ratio	FDR
Aqcoe1G001900	Chr_01	87611	87811	10	0.119129	0.391533	0.401698	3.48481e-05
Aqcoe1G017900	Chr_01	915408	915608	20	0.00135135	0.74923	0.00210669	4.19646e-95
Aqcoe1G017900	Chr_01	915608	915808	14	0.00105042	0.82963	0.00204829	1.30251e-89
Aqcoe1G018400	Chr_01	948806	949006	8	0.131095	0.584771	0.298791	1.68175e-41
Aqcoe1G018400	Chr_01	949006	949206	10	0.114258	0.645856	0.256323	1.68525e-38
Aqcoe1G018400	Chr_01	949206	949406	9	0.0228848	0.322215	0.146489	7.41419e-10
Aqcoe1G020100	Chr_01	1038842	1039042	8	0.00265957	0.37866	0.0052629	1.15757e-33
Aqcoe1G020100	Chr_01	1039242	1039442	19	0.158747	0.813182	0.186564	9.91896e-34
Aqcoe1G020200	Chr_01	1044847	1045047	6	0.0448272	0.495548	0.0880008	7.20043e-12
Aqcoe1G020200	Chr_01	1045247	1045447	8	0	0.652144	0	6.02598e-27
Aqcoe1G020200	Chr_01	1045647	1045847	11	0	0.623837	0	1.80297e-23
Aqcoe1G020200	Chr_01	1046047	1046247	6	0	0.376447	0	1.15336e-15
Aqcoe1G020200	Chr_01	1046247	1046447	10	0.0367693	0.465652	0.0739844	9.93925e-22
Aqcoe1G021600	Chr_01	1133315	1133515	8	0.0252517	0.381691	0.0608415	9.09666e-45
Aqcoe1G021600	Chr_01	1133515	1133715	6	0.0182914	0.32386	0.0511397	9.177e-24
Aqcoe1G025400	Chr_01	1309914	1310114	12	0.022882	0.286232	0.121643	5.66237e-18
Aqcoe1G029900	Chr_01	1591954	1592154	10	0.000980392	0.312835	0.00501918	3.70815e-38
Aqcoe1G033900	Chr_01	1780676	1780876	6	0.214671	0.477184	0.501712	3.04157e-05
Aqcoe1G034400	Chr_01	1794558	1794758	12	0.196331	0.505496	0.376312	4.46849e-13
Aqcoe1G034900	Chr_01	1814915	1815115	6	0.405295	0.788666	0.493015	1.14261e-05
Aqcoe1G034900	Chr_01	1815315	1815515	7	0.362854	0.791329	0.538538	3.9197e-06
Aqcoe1G034900	Chr_01	1816315	1816515	6	0.167362	0.908648	0.191176	9.44409e-12
Aqcoe1G036100	Chr_01	1853116	1853316	6	0.206609	0.483258	0.386495	1.18842e-07
Aqcoe1G037400	Chr_01	1929278	1929478	6	0.258403	0.562194	0.380007	3.62013e-07
Aqcoe1G039800	Chr_01	2023935	2024135	10	0.00263889	0.374511	0.0065461	1.40382e-54
Aqcoe1G041300	Chr_01	2125700	2125900	8	0.637418	0.915495	0.697713	4.22916e-07
Aqcoe1G042400	Chr_01	2175685	2175885	21	0	0.306426	0	8.26518e-20
Aqcoe1G048700	Chr_01	2457004	2457204	6	0.0365898	0.882982	0.0349617	1.06966e-83
Aqcoe1G048900	Chr_01	2466245	2466445	6	0.0228971	0.818207	0.0278433	7.45402e-45
Aqcoe1G048900	Chr_01	2466445	2466645	10	0.00322581	0.689604	0.00466147	2.54224e-43
Aqcoe1G053000	Chr_01	2687387	2687587	6	0.145708	0.930924	0.163534	5.81393e-99
Aqcoe1G053000	Chr_01	2687787	2687987	9	0.505185	0.880277	0.563621	7.45438e-08
Aqcoe1G053200	Chr_01	2699490	2699690	8	0.0504168	0.574505	0.145424	1.95464e-20
Aqcoe1G060600	Chr_01	3039415	3039615	6	0.0388757	0.403846	0.10119	7.39442e-07
Aqcoe1G068800	Chr_01	3555660	3555860	6	0.0418196	0.356667	0.124914	7.42529e-11
Aqcoe1G068800	Chr_01	3557060	3557260	8	0.0277462	0.415904	0.0762945	1.33732e-16
Aqcoe1G068800	Chr_01	3557460	3557660	9	0.161201	0.625904	0.28745	1.57644e-09
Aqcoe1G068900	Chr_01	3571952	3572152	8	0.37441	0.872583	0.405251	6.32396e-07
Aqcoe1G069000	Chr_01	3575305	3575505	6	0.0717358	0.479612	0.125581	1.28617e-07
Aqcoe1G069000	Chr_01	3575505	3575705	7	0.0668899	0.596272	0.135705	1.95037e-13
Aqcoe1G073400	Chr_01	3829124	3829324	8	0.596655	0.940055	0.632906	3.29637e-08
Aqcoe1G073700	Chr_01	3853337	3853537	6	0.0432234	0.57578	0.0944199	7.41327e-25
Aqcoe1G076400	Chr_01	3999885	4000085	6	0	0.384567	0	1.20588e-08
Aqcoe1G078500	Chr_01	4169503	4169703	6	0.0535583	0.757359	0.0714704	2.25743e-16
Aqcoe1G082400	Chr_01	4382898	4383098	12	0.108003	0.445342	0.221139	6.18313e-09
Aqcoe1G084700	Chr_01	4519584	4519784	10	0.198548	0.520102	0.470329	8.55358e-11
Aqcoe1G088800	Chr_01	4745302	4745502	8	0.31869	0.605855	0.507383	1.28152e-05
Aqcoe1G089200	Chr_01	4756015	4756215	7	0.0861448	0.689279	0.140197	8.68331e-06
Aqcoe1G090700	Chr_01	4827134	4827334	7	0.427047	0.827391	0.435074	8.75907e-09
Aqcoe1G091200	Chr_01	4864813	4865013	8	0.116143	0.75057	0.146885	1.52467e-11
Aqcoe1G091200	Chr_01	4865013	4865213	6	0.0474298	0.787135	0.0557995	4.55745e-24
Aqcoe1G091200	Chr_01	4865413	4865613	6	0.395125	0.875229	0.438052	1.01677e-07
Aqcoe1G094900	Chr_01	5032581	5032781	10	0.142695	0.404676	0.344133	2.55583e-10
Aqcoe1G097700	Chr_01	5214964	5215164	8	0.203804	0.606182	0.377391	1.8386e-15
Aqcoe1G100200	Chr_01	5390228	5390428	8	0.123593	0.93981	0.143759	5.00106e-47
Aqcoe1G100200	Chr_01	5391028	5391228	6	0.243496	0.846021	0.269598	2.1046e-31
Aqcoe1G102300	Chr_01	5514032	5514232	18	0.0380556	0.618963	0.0507071	2.04332e-35
Aqcoe1G102400	Chr_01	5518614	5518814	10	0.28749	0.692557	0.400877	1.61513e-11
Aqcoe1G102600	Chr_01	5523809	5524009	7	0.517246	0.7979	0.514364	2.04108e-06
Aqcoe1G103300	Chr_01	5549770	5549970	10	0.220531	0.645299	0.405588	1.41972e-14
Aqcoe1G103300	Chr_01	5549970	5550170	6	0.355	0.828856	0.462981	2.78081e-08
Aqcoe1G103300	Chr_01	5550170	5550370	7	0.423108	0.911988	0.426079	3.01177e-08
Aqcoe1G104900	Chr_01	5602148	5602348	10	0	0.475184	0	2.15442e-66
Aqcoe1G105200	Chr_01	5617022	5617222	8	0.0540865	0.591772	0.0877913	3.67033e-10
Aqcoe1G107500	Chr_01	5747303	5747503	8	0.112955	0.465551	0.250285	2.86771e-14
Aqcoe1G108300	Chr_01	5783672	5783872	11	0.249813	0.651726	0.373386	1.06235e-27
Aqcoe1G109100	Chr_01	5841325	5841525	8	0	0.820485	0	1.65671e-22
Aqcoe1G109100	Chr_01	5842525	5842725	12	0.406389	0.959646	0.450945	5.68148e-20
Aqcoe1G109100	Chr_01	5842725	5842925	6	0.309885	0.623447	0.541185	3.31598e-06
Aqcoe1G109500	Chr_01	5861272	5861472	11	0.0520298	0.308475	0.166261	1.14161e-08
Aqcoe1G112700	Chr_01	6119878	6120078	7	0.00644841	0.456001	0.0140493	1.02542e-19
Aqcoe1G120600	Chr_01	6566374	6566574	6	0	0.297917	0	5.90021e-06
Aqcoe1G120600	Chr_01	6566974	6567174	12	0.021333	0.742755	0.0347115	1.21958e-76
Aqcoe1G121100	Chr_01	6616728	6616928	10	0.162516	0.492638	0.318568	8.71163e-15
Aqcoe1G122600	Chr_01	6729197	6729397	10	0.391021	0.928124	0.405825	2.03885e-24
Aqcoe1G122700	Chr_01	6738458	6738658	10	0.181505	0.553187	0.349524	5.48138e-08
Aqcoe1G125000	Chr_01	6895196	6895396	6	0.121289	0.467491	0.226534	4.1148e-07
Aqcoe1G125800	Chr_01	6925656	6925856	12	0.147989	0.575005	0.273803	6.36819e-10
Aqcoe1G126400	Chr_01	6949780	6949980	6	0.0562709	0.352961	0.0992439	1.41109e-11
Aqcoe1G126900	Chr_01	6982308	6982508	7	0.0696487	0.378912	0.181324	2.76393e-06
Aqcoe1G129000	Chr_01	7123677	7123877	7	0.109071	0.753645	0.155064	4.63878e-50
Aqcoe1G129100	Chr_01	7131747	7131947	9	0.437124	0.909469	0.450905	1.50789e-09
Aqcoe1G129100	Chr_01	7131947	7132147	6	0.157119	0.879531	0.187632	1.32934e-15
Aqcoe1G129300	Chr_01	7138359	7138559	6	0	0.600006	0	2.57276e-21
Aqcoe1G129400	Chr_01	7145732	7145932	6	0.010006	0.377374	0.0253791	6.67284e-13
Aqcoe1G130600	Chr_01	7220148	7220348	18	0.27554	0.726409	0.398825	2.07263e-19
Aqcoe1G130600	Chr_01	7220348	7220548	10	0.0158187	0.665322	0.0232553	1.04991e-21
Aqcoe1G132900	Chr_01	7337617	7337817	6	0.374753	0.848686	0.362305	3.12486e-05
Aqcoe1G135500	Chr_01	7495022	7495222	6	0.223295	0.546525	0.38648	3.73688e-06
Aqcoe1G135500	Chr_01	7495222	7495422	6	0.303986	0.640227	0.498617	3.48238e-07
Aqcoe1G135500	Chr_01	7495422	7495622	10	0.423353	0.756323	0.543152	1.53275e-14
Aqcoe1G136200	Chr_01	7551178	7551378	6	0.198989	0.576295	0.302395	2.26387e-10
Aqcoe1G140100	Chr_01	7823626	7823826	6	0.0456505	0.403403	0.110261	2.44256e-11
Aqcoe1G140800	Chr_01	7880168	7880368	10	0.390218	0.879399	0.412715	1.75661e-06
Aqcoe1G141700	Chr_01	7920838	7921038	8	0.160208	0.588928	0.25398	3.70763e-08
Aqcoe1G141700	Chr_01	7921238	7921438	16	0.423421	0.722257	0.552842	3.40091e-05
Aqcoe1G141700	Chr_01	7921438	7921638	8	0.133462	0.542284	0.252167	5.84046e-10
Aqcoe1G141700	Chr_01	7922838	7923038	10	0.598151	0.878405	0.578297	3.34592e-05
Aqcoe1G142000	Chr_01	7935770	7935970	6	0.157256	0.424898	0.361986	3.82731e-24
Aqcoe1G146000	Chr_01	8195081	8195281	11	0.101264	0.604177	0.181854	8.99325e-17
Aqcoe1G152000	Chr_01	8594364	8594564	12	0.0167868	0.362292	0.0477505	4.77518e-16
Aqcoe1G153900	Chr_01	8684924	8685124	7	0.00753968	0.3017	0.0223525	1.73047e-23
Aqcoe1G157500	Chr_01	8910143	8910343	10	0.0145446	0.618916	0.0187299	3.94898e-44
Aqcoe1G159000	Chr_01	9044354	9044554	6	0.107407	0.473659	0.247879	9.69393e-09
Aqcoe1G160800	Chr_01	9150936	9151136	8	0.131067	0.45045	0.269129	2.27302e-08
Aqcoe1G161700	Chr_01	9195486	9195686	6	0.481667	0.951615	0.501761	3.27685e-05
Aqcoe1G161700	Chr_01	9196086	9196286	6	0.426754	0.949982	0.464003	7.12215e-26
Aqcoe1G161700	Chr_01	9196286	9196486	11	0.434371	0.944581	0.465923	3.44549e-27
Aqcoe1G161700	Chr_01	9196486	9196686	6	0.375845	0.976402	0.361292	1.49943e-19
Aqcoe1G161700	Chr_01	9196686	9196886	14	0.54007	0.962521	0.604657	1.16105e-20
Aqcoe1G161700	Chr_01	9196886	9197086	14	0.499964	0.946855	0.538086	3.69812e-26
Aqcoe1G161700	Chr_01	9197086	9197286	6	0.493614	0.941673	0.494002	2.84467e-09
Aqcoe1G161700	Chr_01	9197486	9197686	12	0.438052	0.929979	0.475785	1.56414e-07
Aqcoe1G162000	Chr_01	9214727	9214927	7	0.109168	0.466119	0.324848	4.30027e-08
Aqcoe1G165400	Chr_01	9465210	9465410	12	0.403987	0.668669	0.604538	2.52159e-05
Aqcoe1G167500	Chr_01	9598183	9598383	6	0.0422886	0.337516	0.194904	5.54747e-08
Aqcoe1G171200	Chr_01	9867842	9868042	11	0.190471	0.518347	0.256934	3.03308e-39
Aqcoe1G171200	Chr_01	9868242	9868442	10	0.11391	0.420157	0.305812	7.96667e-16
Aqcoe1G171500	Chr_01	9875718	9875918	12	0.367873	0.753864	0.653134	1.18728e-06
Aqcoe1G173700	Chr_01	10084343	10084543	9	0.0861329	0.672707	0.129159	3.56235e-32
Aqcoe1G173700	Chr_01	10085943	10086143	8	0.642903	0.949083	0.647072	4.04792e-08
Aqcoe1G173800	Chr_01	10094590	10094790	8	0.0217273	0.466175	0.0423143	2.13935e-14
Aqcoe1G175300	Chr_01	10206570	10206770	6	0.0531243	0.637906	0.118858	3.95558e-33
Aqcoe1G175800	Chr_01	10224220	10224420	6	0.111223	0.491683	0.247545	1.0646e-10
Aqcoe1G176200	Chr_01	10242184	10242384	13	0	0.532439	0	7.28081e-23
Aqcoe1G176200	Chr_01	10242584	10242784	7	0	0.617873	0	7.85803e-21
Aqcoe1G176500	Chr_01	10264848	10265048	14	0.240865	0.730324	0.330921	2.04106e-46
Aqcoe1G177800	Chr_01	10355202	10355402	6	0.225547	0.586445	0.401519	2.11066e-11
Aqcoe1G177800	Chr_01	10355402	10355602	8	0.0990863	0.645537	0.165831	1.33102e-19
Aqcoe1G181500	Chr_01	10566142	10566342	7	0.00892857	0.341556	0.0307514	2.17676e-06
Aqcoe1G181600	Chr_01	10572660	10572860	6	0.0366605	0.30625	0.114758	2.02523e-06
Aqcoe1G181700	Chr_01	10577067	10577267	8	0.066412	0.544273	0.115704	2.58247e-15
Aqcoe1G181700	Chr_01	10577267	10577467	7	0.0092379	0.304742	0.0355273	8.83589e-27
Aqcoe1G181700	Chr_01	10577667	10577867	7	0.156291	0.509626	0.190871	5.03411e-14
Aqcoe1G181700	Chr_01	10581067	10581267	10	0.261567	0.86564	0.293335	6.19327e-11
Aqcoe1G181700	Chr_01	10581267	10581467	10	0.0669643	0.561188	0.104917	8.44544e-11
Aqcoe1G181700	Chr_01	10581667	10581867	6	0.21131	0.90293	0.19286	4.43491e-13
Aqcoe1G182600	Chr_01	10623527	10623727	10	0.218345	0.505609	0.47081	9.58928e-08
Aqcoe1G182800	Chr_01	10628735	10628935	8	0.31529	0.789257	0.425109	4.37315e-07
Aqcoe1G184700	Chr_01	10825263	10825463	9	0.422629	0.779841	0.495974	1.76164e-05
Aqcoe1G185800	Chr_01	10902708	10902908	6	0.0438114	0.402741	0.19241	6.69573e-15
Aqcoe1G186900	Chr_01	10953686	10953886	8	0.0612814	0.537971	0.100208	5.66906e-19
Aqcoe1G189000	Chr_01	11063566	11063766	10	0.440454	0.752153	0.561466	3.29686e-05
Aqcoe1G189700	Chr_01	11106870	11107070	6	0.190836	0.521874	0.356612	1.21779e-54
Aqcoe1G190200	Chr_01	11158910	11159110	7	0.430653	0.912302	0.459406	3.75615e-05
Aqcoe1G191300	Chr_01	11220930	11221130	6	0.306463	0.723509	0.42303	3.84423e-06
Aqcoe1G192100	Chr_01	11253341	11253541	12	0.268068	0.735698	0.347449	1.51676e-14
Aqcoe1G194000	Chr_01	11388316	11388516	8	0.11984	0.458009	0.252659	4.39186e-22
Aqcoe1G196600	Chr_01	11527452	11527652	11	0.0327767	0.31416	0.102992	7.23699e-13
Aqcoe1G197200	Chr_01	11594566	11594766	6	0.0324289	0.415761	0.0777746	1.15923e-12
Aqcoe1G197800	Chr_01	11666881	11667081	11	0.00197628	0.464698	0.00467436	4.43801e-41
Aqcoe1G199300	Chr_01	11818436	11818636	8	0.23644	0.791638	0.255195	9.66757e-28
Aqcoe1G202400	Chr_01	12010654	12010854	13	0.065249	0.631463	0.103179	5.65872e-56
Aqcoe1G202400	Chr_01	12011054	12011254	10	0.0112727	0.281381	0.0327186	2.85649e-13
Aqcoe1G202700	Chr_01	12027308	12027508	6	0.230904	0.772987	0.27481	1.39547e-06
Aqcoe1G202700	Chr_01	12028108	12028308	12	0.268708	0.88006	0.313594	2.33819e-18
Aqcoe1G206300	Chr_01	12275448	12275648	9	0.387565	0.940615	0.353218	1.32823e-10
Aqcoe1G208200	Chr_01	12376736	12376936	6	0.0280948	0.736339	0.0312121	2.25372e-28
Aqcoe1G208200	Chr_01	12376936	12377136	11	0.0013369	0.522825	0.00432213	3.09119e-39
Aqcoe1G211900	Chr_01	12664658	12664858	12	0.300008	0.795921	0.46149	8.70631e-09
Aqcoe1G212600	Chr_01	12697900	12698100	16	0.0661845	0.72713	0.112607	4.64462e-53
Aqcoe1G214700	Chr_01	12876098	12876298	8	0.400905	0.844499	0.476042	8.1719e-10
Aqcoe1G214800	Chr_01	12876991	12877191	9	0.135085	0.514263	0.284306	1.28946e-08
Aqcoe1G221000	Chr_01	13381953	13382153	11	0.0609403	0.720747	0.131435	5.18323e-24
Aqcoe1G221000	Chr_01	13382153	13382353	8	0.326504	0.817296	0.450386	1.33235e-05
Aqcoe1G222100	Chr_01	13466063	13466263	15	0.0457121	0.404152	0.169345	5.88557e-11
Aqcoe1G225800	Chr_01	13791198	13791398	7	0.425046	0.822353	0.446692	5.35754e-11
Aqcoe1G225900	Chr_01	13794496	13794696	8	0.0305151	0.380024	0.100639	4.02641e-11
Aqcoe1G227200	Chr_01	13901570	13901770	8	0.336017	0.790798	0.390384	1.70405e-08
Aqcoe1G227200	Chr_01	13901970	13902170	6	0.0169872	0.519761	0.0223205	3.79135e-15
Aqcoe1G228600	Chr_01	14042696	14042896	8	0.27632	0.632861	0.412941	5.89531e-06
Aqcoe1G228700	Chr_01	14044644	14044844	12	0.0194534	0.559703	0.0374916	1.00073e-129
Aqcoe1G228700	Chr_01	14045044	14045244	12	0.130468	0.700067	0.191335	1.07398e-35
Aqcoe1G229700	Chr_01	14175457	14175657	10	0.15003	0.548795	0.296708	6.11968e-06
Aqcoe1G229700	Chr_01	14176457	14176657	7	0.324919	0.844264	0.385731	1.58333e-06
Aqcoe1G230400	Chr_01	14207483	14207683	14	0.0478512	0.356569	0.14835	2.06642e-09
Aqcoe1G232300	Chr_01	14448097	14448297	14	0.672137	0.961187	0.685971	4.2433e-05
Aqcoe1G232800	Chr_01	14495664	14495864	7	0.14586	0.518922	0.276828	3.20411e-11
Aqcoe1G232900	Chr_01	14516272	14516472	8	0.1629	0.805402	0.214194	1.47109e-17
Aqcoe1G232900	Chr_01	14518272	14518472	8	0	0.693182	0	1.30443e-07
Aqcoe1G237500	Chr_01	14842365	14842565	6	0.0361035	0.288788	0.128037	9.52859e-07
Aqcoe1G237700	Chr_01	14869936	14870136	6	0.292429	0.784493	0.391362	2.83395e-05
Aqcoe1G240200	Chr_01	15078674	15078874	8	0.0277778	0.561034	0.0352935	8.35489e-17
Aqcoe1G240200	Chr_01	15078874	15079074	10	0.121219	0.521243	0.214404	1.30471e-11
Aqcoe1G240300	Chr_01	15080921	15081121	8	0.0560581	0.479686	0.128321	3.37207e-07
Aqcoe1G240300	Chr_01	15081321	15081521	6	0.0111111	0.518736	0.0201182	8.52409e-08
Aqcoe1G240300	Chr_01	15081521	15081721	8	0.0137235	0.430351	0.032827	9.50903e-13
Aqcoe1G240300	Chr_01	15082321	15082521	8	0.00757576	0.695513	0.00650766	4.11224e-21
Aqcoe1G240700	Chr_01	15155119	15155319	6	0.543805	0.924985	0.632157	4.44474e-05
Aqcoe1G241000	Chr_01	15172726	15172926	8	0.162509	0.480942	0.348512	6.18669e-07
Aqcoe1G241000	Chr_01	15173926	15174126	7	0.253446	0.591699	0.50039	9.80139e-10
Aqcoe1G241000	Chr_01	15174926	15175126	6	0.0620546	0.741695	0.0765925	7.83811e-20
Aqcoe1G241100	Chr_01	15187556	15187756	10	0.317903	0.752091	0.431084	5.34277e-14
Aqcoe1G241800	Chr_01	15261514	15261714	8	0.340161	0.855924	0.406359	9.41481e-08
Aqcoe1G241800	Chr_01	15261714	15261914	13	0.447703	0.849592	0.488159	1.54077e-09
Aqcoe1G242100	Chr_01	15307726	15307926	6	0.336413	0.672175	0.509048	1.89713e-06
Aqcoe1G242300	Chr_01	15316556	15316756	15	0.214737	0.716335	0.297734	9.22291e-25
Aqcoe1G242400	Chr_01	15319522	15319722	10	0.185293	0.437842	0.293604	8.41463e-13
Aqcoe1G245000	Chr_01	15558444	15558644	7	0.157971	0.698664	0.210718	9.27901e-15
Aqcoe1G245000	Chr_01	15558644	15558844	8	0.0621942	0.349487	0.21757	3.48283e-14
Aqcoe1G245100	Chr_01	15560245	15560445	9	0.0337417	0.407331	0.11147	9.20931e-15
Aqcoe1G245800	Chr_01	15643732	15643932	7	0.243623	0.670743	0.34959	9.41789e-06
Aqcoe1G247500	Chr_01	15833397	15833597	6	0	0.583095	0	6.89563e-24
Aqcoe1G248300	Chr_01	15941234	15941434	9	0.161022	0.431477	0.314543	4.5696e-18
Aqcoe1G248600	Chr_01	15970531	15970731	10	0.0778576	0.32956	0.241663	4.9294e-10
Aqcoe1G248800	Chr_01	15996046	15996246	9	0.336388	0.651368	0.511385	1.09259e-05
Aqcoe1G249400	Chr_01	16046794	16046994	12	0.141394	0.45145	0.401115	2.86928e-05
Aqcoe1G249400	Chr_01	16047194	16047394	10	0.126418	0.490511	0.282007	1.07824e-07
Aqcoe1G251300	Chr_01	16327868	16328068	12	0.32332	0.901613	0.349842	6.62483e-16
Aqcoe1G252100	Chr_01	16422617	16422817	6	0.187863	0.883669	0.258013	2.6639e-31
Aqcoe1G252100	Chr_01	16422817	16423017	10	0.302114	0.696685	0.482033	3.09595e-12
Aqcoe1G252100	Chr_01	16423217	16423417	14	0.128022	0.778461	0.284876	1.78797e-25
Aqcoe1G256900	Chr_01	16993802	16994002	8	0.0444763	0.35209	0.16547	2.95593e-11
Aqcoe1G256900	Chr_01	16994002	16994202	6	0.292517	0.804171	0.400959	2.81904e-06
Aqcoe1G257100	Chr_01	17030667	17030867	6	0.371398	0.784348	0.425768	3.73432e-09
Aqcoe1G257900	Chr_01	17126921	17127121	10	0.0839091	0.344363	0.289374	2.25782e-11
Aqcoe1G258000	Chr_01	17129369	17129569	8	0.337448	0.73663	0.463649	8.38284e-06
Aqcoe1G258500	Chr_01	17213967	17214167	6	0.105873	0.499854	0.288387	2.20211e-10
Aqcoe1G259600	Chr_01	17401380	17401580	8	0.322189	0.884173	0.332444	6.10091e-09
Aqcoe1G259600	Chr_01	17401580	17401780	6	0.378208	0.752855	0.487547	7.65521e-12
Aqcoe1G260700	Chr_01	17511126	17511326	6	0.14015	0.437713	0.261793	9.18207e-08
Aqcoe1G261700	Chr_01	17625786	17625986	8	0.154487	0.688134	0.219622	1.88693e-19
Aqcoe1G261700	Chr_01	17626386	17626586	6	0.102	0.965475	0.11489	2.34402e-24
Aqcoe1G261700	Chr_01	17627386	17627586	6	0.237432	0.820169	0.292673	1.77904e-09
Aqcoe1G262600	Chr_01	17738106	17738306	10	0.085586	0.571291	0.141751	2.001e-23
Aqcoe1G264400	Chr_01	17905452	17905652	8	0.497662	0.89302	0.519641	9.42784e-10
Aqcoe1G265500	Chr_01	18024093	18024293	6	0.00675649	0.670417	0.00976106	6.65463e-67
Aqcoe1G265500	Chr_01	18024493	18024693	14	0.144509	0.817739	0.210977	4.03991e-49
Aqcoe1G265500	Chr_01	18024693	18024893	10	0.090395	0.93776	0.137468	4.12117e-57
Aqcoe1G265500	Chr_01	18024893	18025093	7	0.495794	0.954547	0.48942	3.57241e-05
Aqcoe1G265500	Chr_01	18025293	18025493	15	0.421166	0.77516	0.538349	6.40258e-20
Aqcoe1G265500	Chr_01	18025693	18025893	7	0.545021	0.879448	0.528127	2.7667e-06
Aqcoe1G266700	Chr_01	18158806	18159006	13	0.230988	0.757684	0.3431	6.81742e-22
Aqcoe1G267100	Chr_01	18182958	18183158	10	0.081032	0.361543	0.248943	8.85619e-12
Aqcoe1G267700	Chr_01	18248190	18248390	6	0.0443113	0.379221	0.125073	4.37415e-09
Aqcoe1G269100	Chr_01	18481368	18481568	6	0.0333333	0.834459	0.0509797	1.67877e-09
Aqcoe1G269700	Chr_01	18539753	18539953	6	0.31009	0.788491	0.371378	2.95343e-05
Aqcoe1G269700	Chr_01	18540353	18540553	6	0.283966	0.944201	0.283129	1.03295e-11
Aqcoe1G270100	Chr_01	18581004	18581204	10	0.3903	0.741212	0.541452	4.35025e-09
Aqcoe1G270800	Chr_01	18711446	18711646	17	0.118109	0.592236	0.161069	1.06147e-29
Aqcoe1G270800	Chr_01	18711646	18711846	12	0.215227	0.725523	0.294716	1.57496e-13
Aqcoe1G270800	Chr_01	18711846	18712046	12	0.333476	0.827094	0.387935	1.98801e-12
Aqcoe1G270800	Chr_01	18712046	18712246	13	0.337009	0.864188	0.337288	3.54546e-17
Aqcoe1G270900	Chr_01	18715345	18715545	8	0.348311	0.684986	0.433691	4.27674e-05
Aqcoe1G271500	Chr_01	18830636	18830836	6	0.0246914	0.353296	0.104375	5.07445e-10
Aqcoe1G271900	Chr_01	18888232	18888432	7	0.307617	0.682352	0.529616	4.00105e-05
Aqcoe1G271900	Chr_01	18888432	18888632	6	0.21818	0.744403	0.368315	7.45882e-11
Aqcoe1G272700	Chr_01	18962150	18962350	8	0.0315326	0.602522	0.0676418	4.76036e-18
Aqcoe1G272800	Chr_01	18963840	18964040	7	0	0.266317	0	1.18101e-07
Aqcoe1G273500	Chr_01	18999284	18999484	8	0.274396	0.662621	0.485547	6.39354e-10
Aqcoe1G275300	Chr_01	19342226	19342426	6	0.00540504	0.367472	0.0143933	4.17454e-27
Aqcoe1G275400	Chr_01	19394930	19395130	9	0.00988914	0.295812	0.054412	4.5098e-11
Aqcoe1G276400	Chr_01	19537332	19537532	10	0.159871	0.569966	0.288014	6.93539e-06
Aqcoe1G276500	Chr_01	19538214	19538414	6	0.175776	0.63249	0.278273	1.93437e-10
Aqcoe1G276500	Chr_01	19538614	19538814	6	0.137075	0.430857	0.306569	4.76387e-16
Aqcoe1G276800	Chr_01	19583372	19583572	6	0.263093	0.829548	0.320604	3.27276e-05
Aqcoe1G277400	Chr_01	19660610	19660810	12	0.225811	0.508697	0.397676	8.52004e-07
Aqcoe1G277800	Chr_01	19751104	19751304	16	0.416055	0.757113	0.466422	7.73264e-09
Aqcoe1G279500	Chr_01	19847540	19847740	8	0.559703	0.92748	0.607397	1.72301e-05
Aqcoe1G280300	Chr_01	19917000	19917200	6	0.508489	0.947649	0.527005	1.03953e-12
Aqcoe1G282200	Chr_01	20081562	20081762	6	0.471291	0.946941	0.472186	2.07397e-18
Aqcoe1G283700	Chr_01	20277960	20278160	8	0.230464	0.523662	0.424373	3.01825e-06
Aqcoe1G284100	Chr_01	20305758	20305958	6	0.0439891	0.314761	0.156277	4.31495e-07
Aqcoe1G284400	Chr_01	20384332	20384532	6	0.605267	0.910523	0.579394	4.0858e-08
Aqcoe1G285200	Chr_01	20604376	20604576	6	0.224011	0.492812	0.430868	6.49924e-06
Aqcoe1G285800	Chr_01	20711374	20711574	7	0	0.586815	0	5.16251e-45
Aqcoe1G287200	Chr_01	20968888	20969088	8	0.32204	0.937836	0.386313	1.4137e-16
Aqcoe1G289800	Chr_01	21288898	21289098	6	0.53408	0.937802	0.502122	3.22983e-07
Aqcoe1G289800	Chr_01	21289298	21289498	6	0.488056	0.980242	0.491716	2.15141e-05
Aqcoe1G289800	Chr_01	21289498	21289698	8	0.444649	0.805335	0.461276	1.41618e-13
Aqcoe1G290100	Chr_01	21326140	21326340	6	0.246077	0.949343	0.306361	2.24782e-08
Aqcoe1G290100	Chr_01	21326340	21326540	7	0.153217	0.812892	0.31687	6.49112e-16
Aqcoe1G291400	Chr_01	21692621	21692821	10	0.153086	0.895429	0.172609	2.03641e-84
Aqcoe1G292700	Chr_01	21909208	21909408	6	0.0417453	0.305907	0.133506	7.12313e-48
Aqcoe1G294300	Chr_01	22183746	22183946	8	0.198036	0.491037	0.372093	6.23157e-06
Aqcoe1G294500	Chr_01	22200619	22200819	8	0.177017	0.484036	0.378582	7.68015e-07
Aqcoe1G294500	Chr_01	22200819	22201019	8	0.0545722	0.360927	0.145593	7.19011e-10
Aqcoe1G295100	Chr_01	22280238	22280438	6	0.211213	0.956508	0.260939	7.36854e-17
Aqcoe1G295200	Chr_01	22285103	22285303	6	0.0181865	0.39231	0.0628919	3.15495e-20
Aqcoe1G296600	Chr_01	22565244	22565444	10	0.0791179	0.554469	0.163336	4.63035e-21
Aqcoe1G297000	Chr_01	22745410	22745610	6	0.00297877	0.943886	0.00345666	7.13487e-120
Aqcoe1G297500	Chr_01	22856685	22856885	10	0.0175198	0.438507	0.0385962	1.85597e-15
Aqcoe1G297500	Chr_01	22857085	22857285	17	0.267589	0.612055	0.414222	7.77887e-10
Aqcoe1G297600	Chr_01	22858450	22858650	10	0.00238095	0.333016	0.0116667	4.11852e-14
Aqcoe1G298700	Chr_01	22988416	22988616	14	0.376645	0.786624	0.460523	4.48589e-18
Aqcoe1G299500	Chr_01	23199188	23199388	8	0.179867	0.518537	0.342244	4.50603e-08
Aqcoe1G300000	Chr_01	23289228	23289428	7	0.0314626	0.4138	0.0810873	1.31497e-09
Aqcoe1G302000	Chr_01	23731573	23731773	9	0.198115	0.924413	0.19458	3.3368e-14
Aqcoe1G302400	Chr_01	23872084	23872284	8	0.32969	0.775516	0.444962	2.92184e-05
Aqcoe1G305000	Chr_01	24256622	24256822	6	0.251412	0.754124	0.353901	2.3831e-08
Aqcoe1G305000	Chr_01	24256822	24257022	6	0.160489	0.640468	0.246772	5.57326e-14
Aqcoe1G305000	Chr_01	24257022	24257222	7	0.174559	0.711931	0.203667	1.22366e-25
Aqcoe1G305000	Chr_01	24257222	24257422	8	0.278538	0.687163	0.425055	6.42311e-10
Aqcoe1G305100	Chr_01	24268324	24268524	10	0.48459	0.809094	0.61818	1.88689e-10
Aqcoe1G306800	Chr_01	25344192	25344392	7	0.413882	0.888275	0.471025	2.3535e-07
Aqcoe1G306900	Chr_01	25391260	25391460	7	0	0.924581	0	6.4506e-35
Aqcoe1G306900	Chr_01	25391460	25391660	10	0.0502739	0.927981	0.0549047	4.28643e-29
Aqcoe1G307800	Chr_01	25583174	25583374	6	0.121309	0.42189	0.395651	1.30316e-08
Aqcoe1G308100	Chr_01	25593966	25594166	6	0.231052	0.609436	0.405341	1.01471e-06
Aqcoe1G308100	Chr_01	25594366	25594566	6	0.360775	0.967783	0.372256	1.48658e-10
Aqcoe1G309800	Chr_01	25974008	25974208	6	0.0998578	0.778749	0.144433	2.10494e-13
Aqcoe1G317600	Chr_01	27732989	27733189	7	0.417148	0.98429	0.377432	1.94629e-05
Aqcoe1G318200	Chr_01	27900308	27900508	6	0.15625	0.75051	0.227116	9.84431e-09
Aqcoe1G320400	Chr_01	28225028	28225228	10	0.127729	0.457694	0.287555	6.72288e-08
Aqcoe1G321000	Chr_01	28280658	28280858	10	0.100691	0.777967	0.129529	2.5177e-33
Aqcoe1G321000	Chr_01	28281058	28281258	6	0.084074	0.929803	0.0922476	1.82104e-52
Aqcoe1G322200	Chr_01	28539728	28539928	6	0.133486	0.485826	0.317422	4.07081e-07
Aqcoe1G323500	Chr_01	28728196	28728396	8	0.406141	0.793346	0.551916	4.54632e-09
Aqcoe1G325900	Chr_01	29102374	29102574	19	0.2535	0.889979	0.299759	3.13697e-48
Aqcoe1G329300	Chr_01	29523038	29523238	12	0.511571	0.807661	0.638787	2.38362e-05
Aqcoe1G329600	Chr_01	29592325	29592525	6	0.131001	0.756947	0.176385	6.71563e-16
Aqcoe1G330900	Chr_01	29955032	29955232	8	0	0.779079	0	1.92485e-43
Aqcoe1G330900	Chr_01	29955832	29956032	10	0	0.926224	0	1.55371e-39
Aqcoe1G330900	Chr_01	29956032	29956232	6	0	0.893964	0	1.41066e-26
Aqcoe1G331400	Chr_01	30035852	30036052	8	0.320518	0.627455	0.494253	2.36855e-06
Aqcoe1G331700	Chr_01	30057320	30057520	8	0.317932	0.839396	0.407342	9.94785e-09
Aqcoe1G331700	Chr_01	30057720	30057920	12	0.634696	0.949175	0.705161	4.45627e-06
Aqcoe1G332600	Chr_01	30178475	30178675	10	0.25387	0.893805	0.250198	6.19975e-40
Aqcoe1G332600	Chr_01	30178675	30178875	10	0.0333925	0.937629	0.0474274	1.0253e-48
Aqcoe1G332600	Chr_01	30178875	30179075	12	0.203035	0.789806	0.319366	3.55054e-30
Aqcoe1G332600	Chr_01	30186875	30187075	10	0.462517	0.970741	0.483266	5.57193e-20
Aqcoe1G332600	Chr_01	30191075	30191275	8	0	0.897029	0	1.26633e-93
Aqcoe1G332600	Chr_01	30192275	30192475	6	0.370636	0.928927	0.401515	9.34866e-15
Aqcoe1G332600	Chr_01	30192475	30192675	14	0.454616	0.956558	0.477181	3.73344e-29
Aqcoe1G333500	Chr_01	30357260	30357460	6	0	0.441637	0	1.19449e-08
Aqcoe1G336100	Chr_01	30829124	30829324	6	0.039095	0.459287	0.105935	2.757e-12
Aqcoe1G336100	Chr_01	30829924	30830124	10	0.332198	0.772218	0.37933	2.5993e-07
Aqcoe1G336700	Chr_01	31015275	31015475	12	0.545486	0.939006	0.633294	1.96714e-05
Aqcoe1G336900	Chr_01	31034476	31034676	6	0.0907236	0.371244	0.220855	5.19363e-13
Aqcoe1G337100	Chr_01	31067138	31067338	9	0.496682	0.826418	0.45809	5.90838e-08
Aqcoe1G337400	Chr_01	31090122	31090322	9	0.00363749	0.504412	0.00626815	8.33083e-72
Aqcoe1G337400	Chr_01	31091122	31091322	8	0.00189394	0.822097	0.00305782	3.69911e-46
Aqcoe1G337400	Chr_01	31091322	31091522	8	0.190832	0.734291	0.201857	9.67432e-34
Aqcoe1G338200	Chr_01	31403931	31404131	7	0.312391	0.759808	0.41388	3.72569e-20
Aqcoe1G338200	Chr_01	31404131	31404331	10	0.345536	0.635641	0.672483	6.26084e-06
Aqcoe1G339300	Chr_01	31607874	31608074	9	0.188558	0.872436	0.189974	6.94978e-51
Aqcoe1G339300	Chr_01	31608074	31608274	10	0.176744	0.898397	0.137752	5.3229e-138
Aqcoe1G339700	Chr_01	31637528	31637728	10	0.469588	0.844538	0.558639	6.11227e-08
Aqcoe1G340100	Chr_01	31928062	31928262	6	0.0330863	0.482975	0.0567723	6.49383e-28
Aqcoe1G341500	Chr_01	32134781	32134981	8	0.0460165	0.446937	0.10479	4.30347e-06
Aqcoe1G343800	Chr_01	32447766	32447966	6	0.264866	0.764957	0.306621	1.27147e-31
Aqcoe1G344600	Chr_01	32544718	32544918	8	0.336173	0.84977	0.386155	2.15098e-07
Aqcoe1G344600	Chr_01	32544918	32545118	8	0.181917	0.626087	0.311729	2.65597e-08
Aqcoe1G344600	Chr_01	32545718	32545918	10	0.219019	0.838145	0.31693	7.90866e-19
Aqcoe1G344600	Chr_01	32545918	32546118	6	0.0373434	0.517113	0.0824061	2.22691e-19
Aqcoe1G344600	Chr_01	32546118	32546318	6	0.00416667	0.670944	0.0049289	1.21312e-26
Aqcoe1G344600	Chr_01	32548518	32548718	8	0.0654313	0.391636	0.134902	1.47656e-12
Aqcoe1G345000	Chr_01	32624182	32624382	8	0.303435	0.946381	0.296112	3.1361e-10
Aqcoe1G345000	Chr_01	32624382	32624582	6	0.233423	0.994624	0.298546	1.98953e-08
Aqcoe1G345000	Chr_01	32624582	32624782	8	0.375935	0.958853	0.392038	4.03691e-09
Aqcoe1G345000	Chr_01	32625382	32625582	10	0.275762	0.886795	0.291923	1.21133e-30
Aqcoe1G345400	Chr_01	32675386	32675586	11	0.0732768	0.938376	0.0840871	7.99062e-25
Aqcoe1G345400	Chr_01	32675986	32676186	10	0.437123	0.946492	0.482393	3.02523e-11
Aqcoe1G345400	Chr_01	32676386	32676586	6	0.0469055	0.624053	0.086251	2.52003e-18
Aqcoe1G345400	Chr_01	32676786	32676986	6	0.0531987	0.627996	0.128051	2.09997e-12
Aqcoe1G345400	Chr_01	32677186	32677386	7	0.0499593	0.766553	0.065938	8.59233e-27
Aqcoe1G345400	Chr_01	32679786	32679986	7	0.258841	0.931949	0.236587	3.34998e-26
Aqcoe1G345400	Chr_01	32679986	32680186	14	0.31742	0.927791	0.324142	8.57435e-39
Aqcoe1G346400	Chr_01	32839286	32839486	8	0.204923	0.540653	0.458718	2.85763e-11
Aqcoe1G346800	Chr_01	32892770	32892970	12	0.0853058	0.872646	0.118303	1.11936e-35
Aqcoe1G347700	Chr_01	33028402	33028602	8	0.288074	0.830909	0.352549	3.87715e-26
Aqcoe1G347700	Chr_01	33029002	33029202	6	0.350904	0.935717	0.413664	9.07908e-36
Aqcoe1G347700	Chr_01	33029402	33029602	6	0.559707	0.937524	0.601443	2.2932e-18
Aqcoe1G347700	Chr_01	33029802	33030002	6	0.566795	0.945101	0.583886	2.35326e-12
Aqcoe1G347700	Chr_01	33030002	33030202	6	0.391916	0.935772	0.418689	2.43338e-23
Aqcoe1G347700	Chr_01	33030602	33030802	6	0.169181	0.643076	0.35311	1.13657e-12
Aqcoe1G347700	Chr_01	33031002	33031202	8	0.413656	0.821321	0.506661	4.23701e-16
Aqcoe1G347700	Chr_01	33031202	33031402	12	0.60659	0.944614	0.648151	4.34204e-09
Aqcoe1G348500	Chr_01	33102252	33102452	8	0.424708	0.715813	0.492591	3.89619e-09
Aqcoe1G349300	Chr_01	33179506	33179706	6	0	0.576929	0	1.39228e-09
Aqcoe1G349300	Chr_01	33187706	33187906	7	0.0557678	0.905067	0.0603273	2.80526e-12
Aqcoe1G349300	Chr_01	33188506	33188706	8	0.0978128	0.918378	0.113934	4.62613e-20
Aqcoe1G349300	Chr_01	33188706	33188906	11	0.0538989	0.84287	0.0942873	7.94501e-31
Aqcoe1G349600	Chr_01	33248578	33248778	11	0.338283	0.932469	0.376708	1.1216e-12
Aqcoe1G349600	Chr_01	33248778	33248978	11	0.341045	0.759162	0.470503	8.68968e-10
Aqcoe1G349800	Chr_01	33258492	33258692	6	0.311972	0.769967	0.434739	5.75291e-08
Aqcoe1G351200	Chr_01	33489000	33489200	6	0.286917	0.672335	0.539692	1.63443e-08
Aqcoe1G351200	Chr_01	33489200	33489400	10	0.434836	0.805081	0.578988	1.79995e-08
Aqcoe1G351200	Chr_01	33489400	33489600	8	0.252519	0.826547	0.356587	1.40183e-18
Aqcoe1G351200	Chr_01	33489800	33490000	6	0.288263	0.838821	0.323246	2.18815e-12
Aqcoe1G354600	Chr_01	33791344	33791544	10	0.155547	0.626034	0.356982	9.07534e-18
Aqcoe1G355300	Chr_01	33831530	33831730	8	0.610087	0.947984	0.556067	4.8456e-06
Aqcoe1G355500	Chr_01	33837292	33837492	10	0.315046	0.914455	0.347294	4.84668e-23
Aqcoe1G355500	Chr_01	33837692	33837892	10	0.281274	0.689367	0.370459	6.07636e-11
Aqcoe1G356100	Chr_01	33891692	33891892	8	0.180752	0.668786	0.261874	1.90376e-35
Aqcoe1G356100	Chr_01	33891892	33892092	10	0.38073	0.702116	0.449254	8.39704e-15
Aqcoe1G356200	Chr_01	33898194	33898394	7	0.111111	0.562202	0.26168	2.03303e-06
Aqcoe1G356500	Chr_01	33969476	33969676	8	0.36875	0.751565	0.469691	3.74006e-05
Aqcoe1G358100	Chr_01	34193367	34193567	6	0.315257	0.785988	0.387864	4.27672e-12
Aqcoe1G359800	Chr_01	34303196	34303396	6	0.366967	0.810895	0.421546	6.89146e-06
Aqcoe1G359900	Chr_01	34339468	34339668	6	0.0781269	0.505361	0.20108	1.2696e-14
Aqcoe1G359900	Chr_01	34339668	34339868	8	0.216436	0.788133	0.257147	2.3777e-15
Aqcoe1G360700	Chr_01	34475045	34475245	7	0.247826	0.779334	0.302461	6.30243e-07
Aqcoe1G361500	Chr_01	34553450	34553650	10	0.449007	0.932412	0.513161	1.14196e-06
Aqcoe1G362700	Chr_01	34764784	34764984	6	0.0502931	0.317745	0.151003	2.66574e-09
Aqcoe1G362800	Chr_01	34770036	34770236	6	0.154321	0.867703	0.175466	3.12881e-12
Aqcoe1G364400	Chr_01	35033540	35033740	8	0.458523	0.917873	0.517602	2.43568e-07
Aqcoe1G365700	Chr_01	35236714	35236914	12	0.395177	0.799176	0.495058	3.5929e-07
Aqcoe1G365700	Chr_01	35237514	35237714	10	0.0845089	0.688226	0.126508	2.5667e-21
Aqcoe1G365700	Chr_01	35237714	35237914	8	0	0.534223	0	4.73657e-19
Aqcoe1G365800	Chr_01	35242028	35242228	7	0.0250157	0.413005	0.0580165	5.39565e-12
Aqcoe1G366000	Chr_01	35327166	35327366	6	0.153067	0.456937	0.323081	1.53256e-06
Aqcoe1G366000	Chr_01	35327566	35327766	14	0.418115	0.737365	0.568869	1.53032e-05
Aqcoe1G366600	Chr_01	35388430	35388630	7	0.253263	0.665235	0.383652	2.959e-08
Aqcoe1G366600	Chr_01	35388830	35389030	10	0.208484	0.645017	0.30398	1.22626e-12
Aqcoe1G366600	Chr_01	35391230	35391430	8	0.118182	0.892857	0.133336	8.36245e-08
Aqcoe1G367200	Chr_01	35489185	35489385	10	0.288894	0.731423	0.371978	6.0972e-12
Aqcoe1G367800	Chr_01	35516094	35516294	6	0.112605	0.478299	0.199927	6.32178e-09
Aqcoe1G369400	Chr_01	35822200	35822400	6	0.0820168	0.583382	0.148929	1.52747e-14
Aqcoe1G369700	Chr_01	35854348	35854548	6	0	0.921052	0	1.87511e-35
Aqcoe1G369700	Chr_01	35854548	35854748	10	0.00196078	0.765531	0.00434556	5.69653e-39
Aqcoe1G371400	Chr_01	36006352	36006552	12	0.205632	0.600445	0.374347	7.92383e-10
Aqcoe1G371700	Chr_01	36022814	36023014	6	0.00490196	0.954248	0.00609548	1.10862e-30
Aqcoe1G371700	Chr_01	36026814	36027014	10	0.407075	0.944735	0.407284	3.81998e-15
Aqcoe1G371700	Chr_01	36027414	36027614	6	0.42769	0.949793	0.428681	3.59411e-06
Aqcoe1G371700	Chr_01	36028214	36028414	6	0.00785596	0.530232	0.0340579	1.11229e-50
Aqcoe1G371700	Chr_01	36028414	36028614	12	0.0935401	0.933229	0.120948	5.67903e-52
Aqcoe1G372200	Chr_01	36093940	36094140	6	0.21539	0.726209	0.299621	6.2503e-14
Aqcoe1G373300	Chr_01	36150342	36150542	6	0.0562626	0.392184	0.144262	1.12829e-05
Aqcoe1G373700	Chr_01	36172877	36173077	6	0	0.392452	0	2.32054e-84
Aqcoe1G373700	Chr_01	36173477	36173677	9	0.0138047	0.612408	0.0174927	1.25185e-18
Aqcoe1G373700	Chr_01	36173677	36173877	9	0.00694444	0.545353	0.00981115	1.18399e-20
Aqcoe1G373700	Chr_01	36173877	36174077	8	0.0286402	0.582221	0.0887303	8.05325e-24
Aqcoe1G374600	Chr_01	36237772	36237972	8	0.614599	0.958682	0.634739	2.04001e-07
Aqcoe1G374600	Chr_01	36238372	36238572	7	0.586898	0.958056	0.630895	3.36198e-12
Aqcoe1G374600	Chr_01	36238772	36238972	6	0.611494	0.930834	0.588993	7.20954e-08
Aqcoe1G374900	Chr_01	36262848	36263048	8	0.00552162	0.786048	0.0104508	9.66111e-31
Aqcoe1G375000	Chr_01	36272981	36273181	11	0.607307	0.969934	0.626715	6.86707e-06
Aqcoe1G375300	Chr_01	36306354	36306554	6	0.00160256	0.283006	0.0114316	1.23325e-16
Aqcoe1G375300	Chr_01	36306954	36307154	6	0	0.385778	0	2.04794e-13
Aqcoe1G375300	Chr_01	36307354	36307554	13	0.0815388	0.628787	0.123818	2.0865e-16
Aqcoe1G375300	Chr_01	36308154	36308354	7	0.211224	0.473213	0.375698	9.94033e-09
Aqcoe1G375300	Chr_01	36308554	36308754	6	0	0.640513	0	2.1053e-08
Aqcoe1G375300	Chr_01	36308754	36308954	11	0.160157	0.608984	0.219155	1.59082e-08
Aqcoe1G376600	Chr_01	36427570	36427770	6	0.131529	0.581832	0.20818	1.78737e-07
Aqcoe1G376600	Chr_01	36427770	36427970	9	0.0297419	0.781717	0.0358201	1.92862e-20
Aqcoe1G377600	Chr_01	36523363	36523563	6	0.271667	0.736545	0.350102	2.49969e-08
Aqcoe1G377600	Chr_01	36523563	36523763	8	0.102961	0.629224	0.166799	2.78316e-19
Aqcoe1G379100	Chr_01	36655058	36655258	8	0.402712	0.913159	0.429207	1.72913e-16
Aqcoe1G379200	Chr_01	36656437	36656637	8	0.182843	0.504223	0.397704	1.97904e-13
Aqcoe1G379200	Chr_01	36657237	36657437	6	0.0501713	0.438705	0.12383	6.30427e-14
Aqcoe1G379500	Chr_01	36682922	36683122	8	0.477511	0.8731	0.545278	2.53256e-07
Aqcoe1G379500	Chr_01	36683122	36683322	6	0.32766	0.944052	0.340192	3.5455e-09
Aqcoe1G380900	Chr_01	36852615	36852815	6	0.0857398	0.757556	0.117577	5.35594e-25
Aqcoe1G381200	Chr_01	36909017	36909217	6	0	0.329446	0	6.61201e-09
Aqcoe1G381400	Chr_01	36934801	36935001	6	0.16151	0.923583	0.186654	3.70646e-13
Aqcoe1G382500	Chr_01	37063156	37063356	14	0.00134771	0.322837	0.00477882	4.77135e-41
Aqcoe1G382500	Chr_01	37063356	37063556	14	0.00250741	0.364134	0.0118946	7.2179e-31
Aqcoe1G383000	Chr_01	37100035	37100235	10	0.00101782	0.874148	0.00167361	9.8375e-176
Aqcoe1G383000	Chr_01	37100235	37100435	12	0.00115741	0.814858	0.00182781	1.39082e-85
Aqcoe1G387200	Chr_01	37416618	37416818	7	0.172753	0.893552	0.198	1.53281e-26
Aqcoe1G387300	Chr_01	37416646	37416846	7	0.172753	0.893552	0.198	1.5314e-26
Aqcoe1G389000	Chr_01	37552870	37553070	7	0.0515739	0.748176	0.0742845	1.51124e-17
Aqcoe1G389100	Chr_01	37565379	37565579	7	0.0103528	0.335013	0.0571737	1.50113e-17
Aqcoe1G394200	Chr_01	37979990	37980190	6	0.229892	0.594396	0.353475	2.12321e-09
Aqcoe1G394200	Chr_01	37980590	37980790	6	0.644027	0.924901	0.596288	1.48476e-05
Aqcoe1G394200	Chr_01	37981390	37981590	9	0.416422	0.911612	0.332826	2.69546e-10
Aqcoe1G394900	Chr_01	38008158	38008358	8	0.66812	0.942361	0.644018	2.37538e-05
Aqcoe1G395900	Chr_01	38106101	38106301	6	0.24365	0.643093	0.39575	5.82175e-06
Aqcoe1G396600	Chr_01	38141565	38141765	6	0.204915	0.847821	0.24997	2.60081e-08
Aqcoe1G398700	Chr_01	38298756	38298956	8	0.181041	0.504283	0.361084	1.96648e-07
Aqcoe1G404200	Chr_01	38660036	38660236	8	0.440768	0.812246	0.540022	2.2822e-05
Aqcoe1G405600	Chr_01	38743942	38744142	15	0.210776	0.817854	0.257838	3.91884e-21
Aqcoe1G405600	Chr_01	38744742	38744942	6	0.181686	0.542165	0.322202	4.32205e-15
Aqcoe1G405600	Chr_01	38745942	38746142	15	0.0796322	0.522704	0.141799	5.17224e-16
Aqcoe1G405700	Chr_01	38746503	38746703	10	0.118473	0.4443	0.267882	3.38721e-23
Aqcoe1G405800	Chr_01	38749663	38749863	13	0.10748	0.717825	0.189189	3.52819e-25
Aqcoe1G406000	Chr_01	38767058	38767258	8	0.557124	0.832305	0.670019	6.25475e-08
Aqcoe1G407800	Chr_01	38903662	38903862	6	0.000588928	0.283335	0.0097024	1.18924e-22
Aqcoe1G407800	Chr_01	38903862	38904062	16	0.011671	0.737643	0.0103735	7.63748e-246
Aqcoe1G407800	Chr_01	38904062	38904262	6	0.00803512	0.8549	0.0153061	5.72632e-140
Aqcoe1G408400	Chr_01	38943293	38943493	19	0	0.413923	0	4.13681e-112
Aqcoe1G408400	Chr_01	38943693	38943893	8	0.132238	0.470373	0.244047	1.89164e-24
Aqcoe1G408600	Chr_01	38952565	38952765	14	0.0139961	0.407917	0.0261387	9.20128e-47
Aqcoe1G409000	Chr_01	38974686	38974886	8	0.0134569	0.314805	0.0414875	2.8819e-11
Aqcoe1G409300	Chr_01	38981436	38981636	8	0.0729779	0.613229	0.0955274	7.60992e-14
Aqcoe1G409700	Chr_01	39018779	39018979	6	0.192381	0.560122	0.311261	4.11101e-11
Aqcoe1G410300	Chr_01	39040936	39041136	6	0.203387	0.805199	0.209997	1.30015e-10
Aqcoe1G412200	Chr_01	39178924	39179124	11	0.0633913	0.316564	0.191747	4.22017e-06
Aqcoe1G414500	Chr_01	39338289	39338489	6	0.315863	0.924998	0.419041	3.44451e-14
Aqcoe1G414600	Chr_01	39362463	39362663	8	0.0373986	0.306909	0.100896	1.25287e-10
Aqcoe1G415300	Chr_01	39384168	39384368	6	0.0758764	0.351859	0.28528	9.57841e-06
Aqcoe1G420200	Chr_01	39768323	39768523	6	0.214982	0.755634	0.258076	3.64825e-10
Aqcoe1G421500	Chr_01	39840392	39840592	8	0	0.478669	0	5.20959e-12
Aqcoe1G421500	Chr_01	39841392	39841592	6	0.07727	0.383321	0.28933	2.52237e-05
Aqcoe1G421500	Chr_01	39841592	39841792	6	0.0225926	0.498196	0.0513641	4.70326e-10
Aqcoe1G421500	Chr_01	39841792	39841992	6	0.00555556	0.295755	0.018571	2.2429e-09
Aqcoe1G421500	Chr_01	39841992	39842192	10	0.0307501	0.294141	0.117698	9.94804e-12
Aqcoe1G421600	Chr_01	39843970	39844170	16	0.326086	0.863648	0.362544	6.53134e-20
Aqcoe1G421600	Chr_01	39844570	39844770	6	0	0.349765	0	7.5797e-06
Aqcoe1G421600	Chr_01	39845570	39845770	8	0.100732	0.430613	0.219857	2.46237e-07
Aqcoe1G421600	Chr_01	39845770	39845970	6	0.0157407	0.318753	0.0546895	5.55524e-10
Aqcoe1G421600	Chr_01	39845970	39846170	14	0.0895692	0.570968	0.13701	1.39416e-16
Aqcoe1G422600	Chr_01	39910909	39911109	10	0.312478	0.688927	0.450294	2.99332e-06
Aqcoe1G422900	Chr_01	39928466	39928666	10	0.582724	0.95761	0.522309	3.42819e-07
Aqcoe1G425700	Chr_01	40134188	40134388	10	0.368734	0.629907	0.559098	3.09266e-08
Aqcoe1G426500	Chr_01	40169465	40169665	7	0.124959	0.494259	0.247648	2.58028e-06
Aqcoe1G426500	Chr_01	40169865	40170065	8	0.177224	0.785216	0.260996	1.05889e-13
Aqcoe1G427300	Chr_01	40200992	40201192	8	0.0280195	0.347125	0.0878988	4.9567e-15
Aqcoe1G428100	Chr_01	40254828	40255028	7	0.042803	0.674501	0.0253664	1.73804e-64
Aqcoe1G428100	Chr_01	40255028	40255228	6	0.0241238	0.669578	0.0119238	4.38767e-67
Aqcoe1G428700	Chr_01	40308010	40308210	6	0.0902042	0.411901	0.188888	3.96411e-15
Aqcoe1G434000	Chr_01	40689907	40690107	11	0.312659	0.764464	0.433876	9.778e-08
Aqcoe1G437700	Chr_01	40894051	40894251	6	0.150696	0.792083	0.187513	1.3388e-10
Aqcoe1G439300	Chr_01	40995292	40995492	6	0	0.602691	0	7.32168e-40
Aqcoe1G442800	Chr_01	41175362	41175562	8	0.00396105	0.351544	0.00625754	2.7342e-61
Aqcoe1G443100	Chr_01	41192858	41193058	8	0.256154	0.691865	0.363081	4.9599e-07
Aqcoe1G443900	Chr_01	41233459	41233659	10	0.299907	0.617209	0.502311	4.2411e-06
Aqcoe1G443900	Chr_01	41233859	41234059	7	0.278614	0.763064	0.3077	8.80536e-08
Aqcoe1G443900	Chr_01	41237659	41237859	8	0.466116	0.883316	0.533622	4.1724e-08
Aqcoe1G444300	Chr_01	41259705	41259905	7	0.00070373	0.612446	0.00264047	4.41669e-58
Aqcoe1G444300	Chr_01	41259905	41260105	24	0.00140542	0.543435	0.00258807	1.48328e-163
Aqcoe1G444300	Chr_01	41260105	41260305	20	0.000471698	0.403246	0.00260431	1.84955e-74
Aqcoe1G444600	Chr_01	41277032	41277232	8	0.0567868	0.354412	0.214208	6.26218e-10
Aqcoe1G445300	Chr_01	41316200	41316400	11	0.246981	0.657371	0.417823	1.68794e-08
Aqcoe1G446800	Chr_01	41403464	41403664	6	0.328772	0.661286	0.455358	1.42037e-05
Aqcoe1G449900	Chr_01	41590390	41590590	6	0.0406628	0.328935	0.0923213	3.70655e-08
Aqcoe1G451200	Chr_01	41678372	41678572	8	0.416679	0.736949	0.52245	2.2531e-10
Aqcoe1G451800	Chr_01	41699198	41699398	8	0.162434	0.561975	0.308184	1.27441e-06
Aqcoe1G452700	Chr_01	41756296	41756496	6	0.0177862	0.393789	0.0445605	1.56982e-12
Aqcoe1G453600	Chr_01	41814310	41814510	7	0.496943	0.960765	0.468104	8.93133e-08
Aqcoe1G453700	Chr_01	41820820	41821020	6	0.0525512	0.616504	0.163451	2.5975e-21
Aqcoe1G454200	Chr_01	41853030	41853230	6	0.357912	0.914073	0.395384	2.07694e-07
Aqcoe1G456000	Chr_01	41970696	41970896	6	0.0595144	0.362798	0.183909	1.77152e-07
Aqcoe1G456400	Chr_01	41992194	41992394	6	0.0647436	0.483011	0.115371	6.33119e-17
Aqcoe1G456600	Chr_01	41997702	41997902	6	0.273349	0.782229	0.322734	2.26257e-07
Aqcoe1G458200	Chr_01	42104368	42104568	10	0.188132	0.51324	0.383411	1.74203e-09
Aqcoe1G458200	Chr_01	42104568	42104768	8	0.403179	0.757477	0.562004	2.31348e-05
Aqcoe1G458200	Chr_01	42106568	42106768	8	0.0531136	0.554595	0.101958	5.42154e-12
Aqcoe1G458500	Chr_01	42121525	42121725	7	0	0.772788	0	1.08057e-12
Aqcoe1G462400	Chr_01	42344142	42344342	8	0.0303121	0.352299	0.0935247	6.1828e-12
Aqcoe1G463100	Chr_01	42371873	42372073	13	0.00521662	0.393691	0.015083	1.34884e-18
Aqcoe1G463200	Chr_01	42373288	42373488	7	0.130983	0.42555	0.256635	1.4255e-05
Aqcoe1G465000	Chr_01	42451838	42452038	6	0.105754	0.637098	0.182344	6.56057e-12
Aqcoe1G465500	Chr_01	42480316	42480516	6	0.498893	0.948984	0.481757	1.54738e-06
Aqcoe1G466800	Chr_01	42550256	42550456	12	0.0211515	0.297119	0.0252372	1.08613e-56
Aqcoe1G466800	Chr_01	42550456	42550656	12	0.0177283	0.314014	0.0353589	1.83557e-45
Aqcoe1G466900	Chr_01	42553404	42553604	12	0.00707231	0.914021	0.00912268	8.2738e-189
Aqcoe1G466900	Chr_01	42554004	42554204	7	0.282114	0.942058	0.292642	3.78041e-49
Aqcoe1G466900	Chr_01	42554204	42554404	10	0.644563	0.949215	0.657295	4.52943e-10
Aqcoe1G467900	Chr_01	42613352	42613552	6	0	0.347222	0	7.3967e-12
Aqcoe1G468900	Chr_01	42679985	42680185	7	0.00505729	0.256821	0.0307311	4.49712e-12
Aqcoe1G468900	Chr_01	42680185	42680385	6	0.304734	0.737825	0.421582	1.64041e-09
Aqcoe1G469100	Chr_01	42687256	42687456	7	0.105567	0.92793	0.102803	1.45024e-19
Aqcoe1G469100	Chr_01	42687456	42687656	8	0.10139	0.895696	0.114721	2.76042e-36
Aqcoe1G469200	Chr_01	42690911	42691111	6	0.102678	0.665098	0.185036	5.8478e-18
Aqcoe1G469200	Chr_01	42691311	42691511	8	0.249997	0.816054	0.297023	9.39337e-39
Aqcoe1G469200	Chr_01	42691711	42691911	8	0.097779	0.918469	0.108422	2.01875e-69
Aqcoe1G469200	Chr_01	42691911	42692111	6	0.0711683	0.855098	0.0645916	6.33896e-68
Aqcoe1G469400	Chr_01	42697758	42697958	12	0.432424	0.739799	0.584153	6.64176e-16
Aqcoe1G469400	Chr_01	42700558	42700758	12	0.294204	0.80394	0.333308	2.98153e-15
Aqcoe1G469400	Chr_01	42700758	42700958	7	0.0617914	0.870722	0.0931098	1.05062e-22
Aqcoe1G469500	Chr_01	42700607	42700807	14	0.260111	0.826264	0.291834	5.11131e-21
Aqcoe1G469500	Chr_01	42702407	42702607	6	0.305569	0.627431	0.43579	1.87555e-05
Aqcoe1G469700	Chr_01	42709930	42710130	8	0.0804254	0.853225	0.121215	2.86857e-24
Aqcoe1G469700	Chr_01	42710730	42710930	8	0.356218	0.743772	0.53801	4.28717e-07
Aqcoe1G470100	Chr_01	42723198	42723398	6	0.340456	0.945855	0.355173	3.67634e-07
Aqcoe1G471000	Chr_01	42796040	42796240	6	0.209709	0.533267	0.388086	1.1998e-08
Aqcoe1G471000	Chr_01	42801040	42801240	12	0.494643	0.873123	0.551779	3.95314e-17
Aqcoe1G484100	Chr_01	43624616	43624816	6	0	0.815762	0	1.65007e-18
Aqcoe1G484500	Chr_01	43643040	43643240	18	0.279325	0.630872	0.462064	1.5773e-12
Aqcoe1G484600	Chr_01	43649908	43650108	12	0.0969922	0.735356	0.0974268	7.64343e-33
Aqcoe1G484600	Chr_01	43650108	43650308	6	0.35658	0.773493	0.468167	5.87729e-06
Aqcoe1G488100	Chr_01	43835996	43836196	7	0.10323	0.63779	0.161807	1.49944e-29
Aqcoe1G488700	Chr_01	43871512	43871712	10	0.0445833	0.484126	0.0899118	3.6096e-08
Aqcoe1G490700	Chr_01	43985906	43986106	6	0.00595238	0.273316	0.0242513	4.1616e-06
Aqcoe1G492700	Chr_01	44076580	44076780	12	0	0.379511	0	3.45685e-64
Aqcoe1G495100	Chr_01	44192866	44193066	10	0.15974	0.630835	0.257077	6.01075e-14
Aqcoe1G495100	Chr_01	44193066	44193266	6	0.0493741	0.389747	0.13633	1.1509e-12
Aqcoe1G495600	Chr_01	44223280	44223480	8	0.373617	0.770419	0.472667	1.83146e-05
Aqcoe1G495600	Chr_01	44223680	44223880	9	0.169338	0.510992	0.334584	7.08867e-10
Aqcoe1G495700	Chr_01	44233762	44233962	12	0.0329646	0.442274	0.0908186	2.24338e-16
Aqcoe1G497700	Chr_01	44336046	44336246	11	0.378086	0.671977	0.61799	4.28912e-06
Aqcoe1G497700	Chr_01	44336246	44336446	10	0.596933	0.849536	0.651993	2.6746e-16
Aqcoe1G497800	Chr_01	44340887	44341087	8	0.141268	0.44979	0.320872	1.86285e-09
Aqcoe1G497900	Chr_01	44340826	44341026	6	0.132306	0.434976	0.317113	7.07988e-08
Aqcoe1G499400	Chr_01	44516094	44516294	8	0.00446429	0.472791	0.00884214	1.38324e-22
Aqcoe1G499400	Chr_01	44516294	44516494	6	0.00314465	0.332226	0.0110324	2.34352e-15
Aqcoe1G502000	Chr_01	44699764	44699964	8	0.506124	0.979125	0.445019	2.15126e-08
Aqcoe2G000900	Chr_02	153769	153969	8	0.514882	0.889804	0.455612	3.52854e-10
Aqcoe2G001300	Chr_02	178386	178586	6	0.137108	0.482787	0.276223	1.36779e-05
Aqcoe2G002200	Chr_02	258854	259054	7	0	0.476069	0	6.03114e-33
Aqcoe2G003500	Chr_02	320128	320328	10	0.593236	0.847945	0.582965	5.31272e-12
Aqcoe2G004000	Chr_02	346639	346839	10	0.573166	0.966731	0.490602	8.02304e-07
Aqcoe2G004000	Chr_02	347839	348039	10	0.543493	0.918022	0.567928	3.13754e-05
Aqcoe2G004000	Chr_02	348039	348239	6	0.572607	0.931661	0.570566	2.46445e-05
Aqcoe2G004500	Chr_02	382208	382408	9	0.270588	0.740051	0.326854	3.26067e-10
Aqcoe2G005200	Chr_02	411924	412124	6	0.59975	0.922604	0.606814	1.76086e-05
Aqcoe2G005300	Chr_02	424776	424976	10	0.467354	0.817872	0.543367	3.76186e-05
Aqcoe2G005400	Chr_02	432046	432246	8	0.468713	0.947661	0.444622	3.88366e-11
Aqcoe2G006200	Chr_02	527192	527392	13	0.353009	0.808626	0.473435	1.08193e-07
Aqcoe2G006200	Chr_02	527592	527792	6	0.0614478	0.482041	0.131797	6.52451e-07
Aqcoe2G007900	Chr_02	608213	608413	10	0.562086	0.850913	0.595236	1.97988e-07
Aqcoe2G008900	Chr_02	675998	676198	8	0.650488	0.941165	0.572939	2.41938e-05
Aqcoe2G009600	Chr_02	737510	737710	10	0.375161	0.842032	0.42092	7.94515e-09
Aqcoe2G009600	Chr_02	737710	737910	6	0.182552	0.675187	0.259893	8.45044e-08
Aqcoe2G011200	Chr_02	813946	814146	6	0.242631	0.748556	0.316261	1.53907e-11
Aqcoe2G011300	Chr_02	820842	821042	6	0.630788	0.931372	0.585592	1.1481e-07
Aqcoe2G011900	Chr_02	845801	846001	8	0.0908094	0.816023	0.099334	3.60862e-24
Aqcoe2G011900	Chr_02	846401	846601	6	0.11105	0.413015	0.1876	5.66467e-18
Aqcoe2G012300	Chr_02	858651	858851	6	0.0151822	0.788074	0.0215069	6.03675e-23
Aqcoe2G014500	Chr_02	992702	992902	6	0.0750371	0.582029	0.124381	3.32364e-13
Aqcoe2G014500	Chr_02	996902	997102	6	0.00213675	0.920233	0.00373755	7.08198e-41
Aqcoe2G014500	Chr_02	997302	997502	9	0.0506424	0.781123	0.102009	3.66602e-25
Aqcoe2G014800	Chr_02	1015598	1015798	9	0.653004	0.946155	0.598881	5.20333e-07
Aqcoe2G014900	Chr_02	1022248	1022448	8	0.0511002	0.308111	0.183622	6.20396e-09
Aqcoe2G015400	Chr_02	1069570	1069770	6	0.536635	0.804305	0.661399	3.76813e-06
Aqcoe2G017000	Chr_02	1198411	1198611	6	0.195505	0.550414	0.323636	2.19108e-07
Aqcoe2G017200	Chr_02	1218435	1218635	8	0.123499	0.426532	0.300564	8.02366e-07
Aqcoe2G018200	Chr_02	1278198	1278398	9	0.396935	0.709922	0.493989	4.4285e-07
Aqcoe2G019900	Chr_02	1389336	1389536	8	0.259732	0.626641	0.462754	1.51038e-09
Aqcoe2G019900	Chr_02	1390936	1391136	6	0	0.368839	0	1.45775e-30
Aqcoe2G021100	Chr_02	1490202	1490402	8	0.404064	0.828901	0.53736	5.8951e-11
Aqcoe2G021500	Chr_02	1510228	1510428	6	0.281512	0.604471	0.33193	6.18364e-13
Aqcoe2G026700	Chr_02	1811519	1811719	8	0.225815	0.720988	0.336513	2.1125e-08
Aqcoe2G030700	Chr_02	2030548	2030748	8	0.60769	0.966169	0.557214	4.32524e-13
Aqcoe2G032000	Chr_02	2109216	2109416	8	0.0288586	0.559247	0.0988319	1.07609e-14
Aqcoe2G033100	Chr_02	2155385	2155585	9	0.0066907	0.838889	0.00852067	4.56807e-45
Aqcoe2G036700	Chr_02	2423632	2423832	13	0.00145138	0.479168	0.00357972	1.11837e-54
Aqcoe2G036700	Chr_02	2423832	2424032	8	0.00616227	0.78513	0.00677913	9.97868e-114
Aqcoe2G038600	Chr_02	2560491	2560691	9	0.215611	0.715744	0.406596	4.14811e-18
Aqcoe2G038900	Chr_02	2571860	2572060	7	0.0472414	0.896406	0.057039	1.50346e-09
Aqcoe2G038900	Chr_02	2572060	2572260	9	0.304441	0.856721	0.345127	2.44382e-12
Aqcoe2G038900	Chr_02	2572260	2572460	10	0.303252	0.850802	0.322513	1.46005e-13
Aqcoe2G040200	Chr_02	2650942	2651142	9	0.419964	0.758607	0.483597	3.20324e-05
Aqcoe2G040900	Chr_02	2743412	2743612	6	0.307263	0.747784	0.348339	1.63198e-08
Aqcoe2G041500	Chr_02	2772098	2772298	10	0.209385	0.508419	0.392047	1.87386e-07
Aqcoe2G044600	Chr_02	2976392	2976592	6	0	0.73229	0	2.21619e-36
Aqcoe2G046700	Chr_02	3160434	3160634	6	0.167707	0.817915	0.234485	8.38087e-10
Aqcoe2G047800	Chr_02	3230556	3230756	6	0.270096	0.783436	0.346674	5.55445e-19
Aqcoe2G047800	Chr_02	3230956	3231156	6	0.203765	0.943577	0.207975	1.40235e-29
Aqcoe2G047900	Chr_02	3231130	3231330	16	0.452655	0.939392	0.411866	5.81376e-28
Aqcoe2G049500	Chr_02	3338414	3338614	6	0.336768	0.913014	0.34908	1.5029e-07
Aqcoe2G050500	Chr_02	3410596	3410796	10	0.621858	0.965294	0.614652	5.99628e-07
Aqcoe2G051500	Chr_02	3451149	3451349	8	0.233364	0.938743	0.242672	1.09054e-08
Aqcoe2G051500	Chr_02	3452949	3453149	18	0.565202	0.825048	0.728932	2.02227e-06
Aqcoe2G053600	Chr_02	3619530	3619730	10	0.101038	0.388776	0.287874	3.97544e-07
Aqcoe2G054000	Chr_02	3655449	3655649	6	0.244935	0.662732	0.332357	1.02584e-10
Aqcoe2G054700	Chr_02	3746122	3746322	10	0.441311	0.818053	0.469693	2.46748e-09
Aqcoe2G054800	Chr_02	3749505	3749705	8	0.345095	0.732377	0.526487	2.62975e-05
Aqcoe2G054800	Chr_02	3751505	3751705	8	0.539548	0.807396	0.646302	3.1089e-06
Aqcoe2G055400	Chr_02	3804072	3804272	12	0.271609	0.542132	0.563135	2.3448e-28
Aqcoe2G058800	Chr_02	4159470	4159670	8	0.199298	0.478117	0.462762	1.24598e-10
Aqcoe2G059100	Chr_02	4174112	4174312	6	0.316562	0.721211	0.438875	4.23709e-07
Aqcoe2G060100	Chr_02	4227752	4227952	6	0.421239	0.842908	0.514722	1.10289e-05
Aqcoe2G060200	Chr_02	4252366	4252566	6	0.466196	0.913177	0.489237	2.90081e-07
Aqcoe2G063600	Chr_02	4507010	4507210	12	0.104496	0.400971	0.223104	3.18215e-12
Aqcoe2G070200	Chr_02	5043206	5043406	8	0.528077	0.875845	0.534266	2.72928e-12
Aqcoe2G071000	Chr_02	5100655	5100855	8	0.271158	0.936576	0.269362	7.11392e-32
Aqcoe2G073300	Chr_02	5290910	5291110	9	0.00893921	0.500431	0.0121081	1.03892e-44
Aqcoe2G073700	Chr_02	5325530	5325730	6	0.519897	0.93918	0.531517	7.88119e-07
Aqcoe2G076100	Chr_02	5472113	5472313	7	0.433894	0.802049	0.654164	2.53469e-05
Aqcoe2G079000	Chr_02	5719572	5719772	8	0.34773	0.833462	0.371576	5.8154e-14
Aqcoe2G079000	Chr_02	5719972	5720172	6	0.268266	0.780855	0.229654	3.60018e-17
Aqcoe2G079800	Chr_02	5786045	5786245	8	0.646154	0.924402	0.678754	1.42636e-05
Aqcoe2G079800	Chr_02	5786445	5786645	10	0.411065	0.847086	0.490278	4.75606e-07
Aqcoe2G080300	Chr_02	5846596	5846796	9	0.566734	0.967441	0.590227	9.85029e-09
Aqcoe2G081400	Chr_02	5990890	5991090	13	0.374574	0.679401	0.594847	4.32522e-05
Aqcoe2G082000	Chr_02	6042568	6042768	8	0.00662879	0.733515	0.0123647	3.35975e-49
Aqcoe2G082000	Chr_02	6042768	6042968	12	0.00203252	0.655732	0.00515927	1.0677e-38
Aqcoe2G082000	Chr_02	6042968	6043168	11	0	0.458738	0	2.2754e-31
Aqcoe2G083200	Chr_02	6124554	6124754	10	0.340523	0.618888	0.510622	1.40156e-05
Aqcoe2G087500	Chr_02	6483328	6483528	9	0.187533	0.488824	0.35866	2.53586e-05
Aqcoe2G089600	Chr_02	6633104	6633304	15	0.282494	0.955968	0.301588	4.91329e-31
Aqcoe2G089700	Chr_02	6633207	6633407	6	0.539527	0.944095	0.520937	3.46409e-07
Aqcoe2G089700	Chr_02	6633407	6633607	10	0.438452	0.953853	0.348793	1.58652e-39
Aqcoe2G089700	Chr_02	6633607	6633807	11	0.419635	0.965788	0.343286	4.12755e-22
Aqcoe2G090800	Chr_02	6715829	6716029	6	0.0573099	0.578872	0.0959301	6.87669e-09
Aqcoe2G090800	Chr_02	6716029	6716229	6	0.152266	0.79968	0.179697	1.17781e-14
Aqcoe2G090800	Chr_02	6716229	6716429	6	0.159195	0.958493	0.119412	1.0439e-46
Aqcoe2G090800	Chr_02	6717229	6717429	8	0.1901	0.910988	0.194357	6.49627e-20
Aqcoe2G090800	Chr_02	6717429	6717629	6	0.18529	0.83611	0.202557	1.55374e-15
Aqcoe2G091600	Chr_02	6775834	6776034	7	0.29333	0.853125	0.336022	6.60752e-09
Aqcoe2G093700	Chr_02	6917976	6918176	6	0.203715	0.867638	0.24957	1.9586e-21
Aqcoe2G093800	Chr_02	6926812	6927012	6	0.212318	0.506944	0.408303	3.59509e-08
Aqcoe2G094200	Chr_02	6999142	6999342	6	0.095467	0.403571	0.208852	1.0334e-08
Aqcoe2G095700	Chr_02	7093618	7093818	9	0.201915	0.740892	0.296234	6.31825e-33
Aqcoe2G095900	Chr_02	7119372	7119572	10	0.572505	0.894233	0.511228	2.69193e-06
Aqcoe2G096000	Chr_02	7121431	7121631	8	0.278567	0.612443	0.553444	1.07928e-05
Aqcoe2G099900	Chr_02	7435129	7435329	13	0.37242	0.783452	0.468464	4.28721e-06
Aqcoe2G102300	Chr_02	7649194	7649394	6	0.149603	0.55768	0.261975	6.2168e-10
Aqcoe2G102300	Chr_02	7650194	7650394	6	0.318798	0.774251	0.373671	9.20765e-06
Aqcoe2G102400	Chr_02	7659951	7660151	6	0.468104	0.957142	0.473157	5.05971e-06
Aqcoe2G102400	Chr_02	7660151	7660351	6	0.230243	0.954532	0.179959	1.61003e-25
Aqcoe2G102400	Chr_02	7663351	7663551	7	0.00246305	0.821786	0.00418721	1.46795e-33
Aqcoe2G103300	Chr_02	7726037	7726237	6	0.657337	0.955392	0.619712	1.87909e-05
Aqcoe2G103900	Chr_02	7792636	7792836	8	0.284729	0.635463	0.428133	3.32287e-06
Aqcoe2G104000	Chr_02	7799030	7799230	6	0.104984	0.596068	0.169762	2.56389e-27
Aqcoe2G104200	Chr_02	7830598	7830798	9	0	0.278042	0	3.63139e-07
Aqcoe2G105700	Chr_02	8211555	8211755	6	0.305074	0.828225	0.354488	1.05965e-14
Aqcoe2G105900	Chr_02	8246653	8246853	28	0.383407	0.634959	0.626713	7.68055e-15
Aqcoe2G106100	Chr_02	8249920	8250120	10	0.000727513	0.283471	0.00484662	3.40333e-79
Aqcoe2G106700	Chr_02	8298517	8298717	6	0.0465849	0.756638	0.0792339	1.56859e-16
Aqcoe2G106800	Chr_02	8330596	8330796	6	0.0601543	0.365759	0.124964	1.33062e-14
Aqcoe2G106900	Chr_02	8339146	8339346	12	0.00277778	0.284518	0.0124023	7.45993e-26
Aqcoe2G107600	Chr_02	8426786	8426986	9	0.299251	0.681491	0.439708	2.7061e-13
Aqcoe2G108200	Chr_02	8492512	8492712	8	0.358132	0.817299	0.433755	3.37226e-13
Aqcoe2G109500	Chr_02	8666970	8667170	7	0.442589	0.948833	0.435297	4.10076e-08
Aqcoe2G109500	Chr_02	8667370	8667570	18	0.317437	0.952069	0.371995	9.2241e-38
Aqcoe2G109500	Chr_02	8667570	8667770	14	0.395509	0.948979	0.353502	1.80742e-37
Aqcoe2G109500	Chr_02	8668570	8668770	9	0.52823	0.834992	0.630791	2.05966e-05
Aqcoe2G109500	Chr_02	8668770	8668970	9	0.238963	0.559823	0.51122	1.48089e-09
Aqcoe2G111800	Chr_02	9082791	9082991	8	0.163221	0.530072	0.315004	5.07971e-19
Aqcoe2G115100	Chr_02	9436020	9436220	6	0.543902	0.968308	0.565614	1.23223e-05
Aqcoe2G116900	Chr_02	9605436	9605636	7	0.0504671	0.422774	0.127574	2.26797e-08
Aqcoe2G117200	Chr_02	9650735	9650935	10	0.282925	0.640732	0.409281	8.73419e-06
Aqcoe2G119000	Chr_02	9753863	9754063	10	0.610687	0.898712	0.715645	4.9286e-06
Aqcoe2G121600	Chr_02	9930370	9930570	8	0.002624	0.348639	0.0118352	1.36964e-48
Aqcoe2G121800	Chr_02	9941318	9941518	8	0.310719	0.955092	0.341064	1.19878e-14
Aqcoe2G124100	Chr_02	10164462	10164662	7	0.346133	0.724982	0.445522	4.02302e-06
Aqcoe2G124700	Chr_02	10268966	10269166	9	0.502085	0.88464	0.568685	3.37389e-07
Aqcoe2G124800	Chr_02	10268874	10269074	7	0.489925	0.86174	0.571551	1.89346e-05
Aqcoe2G126200	Chr_02	10520668	10520868	10	0.0968234	0.456308	0.21476	2.65461e-16
Aqcoe2G126500	Chr_02	10548304	10548504	9	0.257416	0.711482	0.373249	2.87857e-08
Aqcoe2G126500	Chr_02	10548904	10549104	6	0.111652	0.538915	0.2133	4.10744e-10
Aqcoe2G128600	Chr_02	10832464	10832664	7	0.0423862	0.403118	0.0787331	2.5147e-08
Aqcoe2G134300	Chr_02	12047819	12048019	14	0.128053	0.383686	0.30413	3.59224e-07
Aqcoe2G134300	Chr_02	12048019	12048219	6	0.0300245	0.350392	0.0554103	3.67955e-08
Aqcoe2G135000	Chr_02	12142055	12142255	10	0.0173438	0.40945	0.0581698	1.45845e-24
Aqcoe2G135700	Chr_02	12249950	12250150	12	0.0768304	0.385487	0.175274	5.38515e-09
Aqcoe2G135700	Chr_02	12251150	12251350	12	0.149381	0.505197	0.317345	1.60138e-13
Aqcoe2G136900	Chr_02	12408993	12409193	10	0.416787	0.901855	0.440899	3.90174e-06
Aqcoe2G137900	Chr_02	12538285	12538485	13	0.0247471	0.71871	0.0598495	6.71869e-48
Aqcoe2G139300	Chr_02	12697972	12698172	6	0	0.407346	0	6.14887e-16
Aqcoe2G139500	Chr_02	12744260	12744460	6	0.444955	0.904661	0.4658	7.9548e-08
Aqcoe2G139500	Chr_02	12745660	12745860	6	0.44945	0.8995	0.499144	1.4722e-06
Aqcoe2G139500	Chr_02	12746060	12746260	6	0.562489	0.950635	0.535321	1.96926e-07
Aqcoe2G139600	Chr_02	12748936	12749136	8	0.42055	0.941761	0.445298	1.58288e-06
Aqcoe2G141800	Chr_02	12946572	12946772	6	0.303712	0.873998	0.462454	1.8969e-10
Aqcoe2G143800	Chr_02	13493158	13493358	6	0.418138	0.945547	0.444249	9.02289e-10
Aqcoe2G144000	Chr_02	13586377	13586577	8	0.00107759	0.932273	0.0016313	9.44684e-103
Aqcoe2G144000	Chr_02	13586577	13586777	6	0.348332	0.960806	0.349655	9.64033e-21
Aqcoe2G144600	Chr_02	13796411	13796611	8	0.560199	0.94662	0.614398	6.53099e-07
Aqcoe2G146100	Chr_02	14435646	14435846	6	0.040768	0.750459	0.0949648	2.44859e-48
Aqcoe2G146100	Chr_02	14436246	14436446	8	0.00500176	0.772789	0.00990589	2.51076e-42
Aqcoe2G146100	Chr_02	14436446	14436646	6	0.100838	0.954168	0.0810264	6.44598e-40
Aqcoe2G146100	Chr_02	14436646	14436846	8	0.116407	0.849747	0.148183	1.50374e-52
Aqcoe2G146100	Chr_02	14437046	14437246	6	0.175278	0.937184	0.263857	1.15509e-60
Aqcoe2G146500	Chr_02	14498580	14498780	6	0.477785	0.958554	0.502288	3.63905e-15
Aqcoe2G146500	Chr_02	14499180	14499380	15	0.118947	0.945769	0.112939	3.47481e-236
Aqcoe2G146700	Chr_02	14524843	14525043	7	0.182316	0.713275	0.273223	4.05335e-13
Aqcoe2G148200	Chr_02	14721708	14721908	8	0.0792564	0.843782	0.107479	1.4478e-52
Aqcoe2G148200	Chr_02	14722308	14722508	8	0.13177	0.960643	0.129969	6.58714e-31
Aqcoe2G148200	Chr_02	14722508	14722708	6	0.0295518	0.929578	0.0343749	1.16749e-32
Aqcoe2G149500	Chr_02	14898652	14898852	10	0	0.495781	0	1.14829e-37
Aqcoe2G150400	Chr_02	15116721	15116921	15	0.0051643	0.725969	0.00621943	1.59147e-66
Aqcoe2G156000	Chr_02	16199960	16200160	6	0.0798042	0.521854	0.0656973	6.12892e-65
Aqcoe2G156800	Chr_02	16488823	16489023	6	0.00282486	0.490372	0.0113108	1.83107e-13
Aqcoe2G156800	Chr_02	16489023	16489223	6	0.00219298	0.708562	0.00462422	8.41158e-34
Aqcoe2G158200	Chr_02	16957618	16957818	8	0.219486	0.712383	0.332414	3.73121e-10
Aqcoe2G159200	Chr_02	17085020	17085220	6	0.672926	0.961326	0.610362	2.01128e-07
Aqcoe2G160200	Chr_02	17259178	17259378	8	0.53338	0.958444	0.526292	9.38911e-11
Aqcoe2G161100	Chr_02	17470430	17470630	8	0.252885	0.688689	0.3752	7.32195e-10
Aqcoe2G161900	Chr_02	17670488	17670688	8	0.0179623	0.939123	0.0285902	8.58387e-51
Aqcoe2G163000	Chr_02	17809254	17809454	8	0.0136563	0.734381	0.0295377	1.08381e-60
Aqcoe2G163000	Chr_02	17809454	17809654	10	0.276691	0.775256	0.29584	1.24423e-23
Aqcoe2G163500	Chr_02	17866660	17866860	11	0.00324675	0.680785	0.00375599	3.18399e-52
Aqcoe2G163500	Chr_02	17867060	17867260	7	0.000892857	0.61039	0.00187898	1.12142e-99
Aqcoe2G163500	Chr_02	17867260	17867460	8	0.128912	0.627379	0.30816	1.93124e-43
Aqcoe2G166100	Chr_02	19118661	19118861	6	0.0262897	0.451685	0.0705954	4.66319e-11
Aqcoe2G166100	Chr_02	19118861	19119061	6	0.0733333	0.977431	0.0675812	4.51755e-22
Aqcoe2G166400	Chr_02	19253652	19253852	6	0.139862	0.643785	0.21229	5.94918e-12
Aqcoe2G166400	Chr_02	19253852	19254052	6	0.0817698	0.391038	0.140819	2.50473e-12
Aqcoe2G166400	Chr_02	19254052	19254252	7	0.218134	0.552192	0.25676	1.56182e-36
Aqcoe2G167900	Chr_02	19874953	19875153	6	0.387399	0.819194	0.487108	4.07772e-05
Aqcoe2G170000	Chr_02	20420614	20420814	8	0.220656	0.556794	0.428305	2.42024e-07
Aqcoe2G170000	Chr_02	20425214	20425414	6	0.0577373	0.615286	0.116294	1.48701e-15
Aqcoe2G170700	Chr_02	20693040	20693240	7	0.214855	0.691763	0.31004	1.22741e-05
Aqcoe2G171500	Chr_02	20859529	20859729	6	0.00308642	0.947036	0.004687	4.97159e-65
Aqcoe2G171500	Chr_02	20860129	20860329	6	0	0.647937	0	9.30329e-23
Aqcoe2G171600	Chr_02	20862142	20862342	14	0.286606	0.959925	0.307031	1.96543e-21
Aqcoe2G171600	Chr_02	20862342	20862542	6	0.155553	0.963874	0.138138	2.9741e-17
Aqcoe2G171600	Chr_02	20863142	20863342	6	0.286593	0.930635	0.308192	1.06009e-49
Aqcoe2G171800	Chr_02	20950525	20950725	10	0.506776	0.82618	0.580039	1.47494e-18
Aqcoe2G171800	Chr_02	20950725	20950925	14	0.553287	0.931024	0.590088	2.09349e-07
Aqcoe2G172400	Chr_02	21049820	21050020	8	0.250559	0.739277	0.251832	1.10357e-56
Aqcoe2G172400	Chr_02	21050220	21050420	8	0.205526	0.915241	0.219888	6.19064e-89
Aqcoe2G173500	Chr_02	21188158	21188358	6	0.0431192	0.401267	0.121487	2.82516e-18
Aqcoe2G173600	Chr_02	21215382	21215582	18	0.422311	0.940523	0.456761	3.35831e-90
Aqcoe2G180100	Chr_02	22117165	22117365	6	0.236418	0.516528	0.381717	3.18817e-06
Aqcoe2G181100	Chr_02	22221408	22221608	11	0.221964	0.624571	0.344654	1.92319e-23
Aqcoe2G181100	Chr_02	22221608	22221808	6	0.263628	0.793404	0.340627	6.08493e-17
Aqcoe2G181300	Chr_02	22249340	22249540	6	0.569011	0.989441	0.452208	4.5284e-07
Aqcoe2G181600	Chr_02	22375807	22376007	8	0.267729	0.538668	0.424858	5.21661e-08
Aqcoe2G187200	Chr_02	23174286	23174486	12	0.12997	0.689484	0.21624	4.79502e-16
Aqcoe2G206200	Chr_02	24917210	24917410	6	0.139028	0.742668	0.15652	1.82218e-15
Aqcoe2G207100	Chr_02	25151126	25151326	7	0.327445	0.66239	0.553558	6.15258e-09
Aqcoe2G207100	Chr_02	25151326	25151526	10	0.220483	0.865327	0.296162	2.18619e-53
Aqcoe2G207100	Chr_02	25151726	25151926	14	0.0610035	0.789148	0.0793876	3.20638e-78
Aqcoe2G207100	Chr_02	25152326	25152526	14	0.50415	0.833523	0.545135	8.59173e-10
Aqcoe2G207200	Chr_02	25224907	25225107	6	0.594933	0.945378	0.534943	1.60823e-29
Aqcoe2G208400	Chr_02	25417469	25417669	6	0.14651	0.939668	0.114668	3.49422e-27
Aqcoe2G208400	Chr_02	25417669	25417869	6	0.0290218	0.810782	0.0356931	1.10726e-26
Aqcoe2G208400	Chr_02	25418469	25418669	6	0.0558615	0.794761	0.0778691	5.60315e-23
Aqcoe2G212700	Chr_02	26192507	26192707	6	0.267706	0.756174	0.361626	4.20888e-06
Aqcoe2G213700	Chr_02	26537888	26538088	12	0.17506	0.952319	0.16767	4.22241e-52
Aqcoe2G213900	Chr_02	26571070	26571270	8	0.0215438	0.476984	0.0704368	2.85604e-20
Aqcoe2G213900	Chr_02	26571870	26572070	10	0.525004	0.943967	0.559658	2.66402e-09
Aqcoe2G214000	Chr_02	26576755	26576955	8	0.32247	0.717996	0.388351	9.33651e-08
Aqcoe2G215600	Chr_02	26790286	26790486	12	0.260478	0.857354	0.319124	4.8234e-34
Aqcoe2G215600	Chr_02	26791286	26791486	10	0.38586	0.922589	0.393435	3.46589e-10
Aqcoe2G215800	Chr_02	26927908	26928108	6	0.367491	0.804796	0.448792	4.1561e-06
Aqcoe2G215800	Chr_02	26928508	26928708	8	0.171916	0.808702	0.207064	1.03693e-17
Aqcoe2G218500	Chr_02	27358514	27358714	7	0.243296	0.821316	0.296819	1.96811e-10
Aqcoe2G219900	Chr_02	27605416	27605616	12	0	0.424537	0	1.1139e-41
Aqcoe2G220100	Chr_02	27624501	27624701	6	0.391336	0.91496	0.429965	1.62101e-05
Aqcoe2G220800	Chr_02	27678312	27678512	8	0.0725766	0.473377	0.168366	1.40179e-16
Aqcoe2G220800	Chr_02	27678512	27678712	6	0.0899417	0.518627	0.105199	1.96224e-17
Aqcoe2G220800	Chr_02	27679112	27679312	6	0.0457626	0.466444	0.108945	6.79979e-07
Aqcoe2G220800	Chr_02	27679312	27679512	8	0.102949	0.460522	0.267653	4.8051e-08
Aqcoe2G220800	Chr_02	27680312	27680512	6	0	0.265838	0	3.79116e-13
Aqcoe2G220800	Chr_02	27680712	27680912	7	0.179239	0.62036	0.294017	4.60554e-10
Aqcoe2G220900	Chr_02	27679252	27679452	8	0.0409561	0.484949	0.0823672	4.21337e-11
Aqcoe2G221800	Chr_02	27853947	27854147	6	0.143835	0.835143	0.206782	6.71057e-16
Aqcoe2G224000	Chr_02	28081953	28082153	6	0.253884	0.514991	0.492212	3.27432e-14
Aqcoe2G224900	Chr_02	28203148	28203348	8	0.363403	0.901545	0.437768	9.07968e-08
Aqcoe2G225000	Chr_02	28210510	28210710	6	0.103537	0.511768	0.202879	7.51699e-08
Aqcoe2G226300	Chr_02	28406169	28406369	6	0.0363871	0.308355	0.116876	8.31063e-11
Aqcoe2G226900	Chr_02	28469552	28469752	6	0.214687	0.649361	0.341813	2.55728e-06
Aqcoe2G227500	Chr_02	28548248	28548448	9	0.458777	0.819022	0.49962	2.9489e-07
Aqcoe2G229600	Chr_02	28763000	28763200	16	0.262775	0.766674	0.380917	8.94552e-20
Aqcoe2G229800	Chr_02	28773089	28773289	7	0.230454	0.789838	0.294264	6.13703e-24
Aqcoe2G230300	Chr_02	28854962	28855162	8	0.683607	0.950293	0.716256	2.41094e-06
Aqcoe2G230300	Chr_02	28855362	28855562	8	0.652433	0.945026	0.706538	2.343e-05
Aqcoe2G230700	Chr_02	28879464	28879664	11	0.477491	0.753327	0.645782	4.84478e-05
Aqcoe2G230700	Chr_02	28881064	28881264	6	0.495196	0.930002	0.547177	2.14594e-07
Aqcoe2G234200	Chr_02	29243978	29244178	9	0.0873741	0.915946	0.098921	1.834e-148
Aqcoe2G234300	Chr_02	29248318	29248518	8	0.447885	0.912094	0.464543	1.22627e-06
Aqcoe2G236300	Chr_02	29455878	29456078	6	0.0899957	0.498741	0.204594	4.63804e-09
Aqcoe2G237000	Chr_02	29579934	29580134	7	0	0.514997	0	3.00742e-32
Aqcoe2G237000	Chr_02	29580134	29580334	6	0	0.859403	0	1.14736e-34
Aqcoe2G237100	Chr_02	29579922	29580122	6	0	0.437636	0	9.04056e-24
Aqcoe2G237100	Chr_02	29580122	29580322	7	0	0.876512	0	4.80387e-43
Aqcoe2G237200	Chr_02	29600576	29600776	6	0.0610725	0.587086	0.147133	3.1511e-15
Aqcoe2G238100	Chr_02	29714924	29715124	10	0.489845	0.846168	0.555377	1.74976e-08
Aqcoe2G239600	Chr_02	29864000	29864200	8	0.488729	0.76596	0.585062	1.95895e-07
Aqcoe2G240500	Chr_02	29944708	29944908	10	0.607922	0.949739	0.66351	2.77922e-06
Aqcoe2G241000	Chr_02	29981862	29982062	10	0.60078	0.902297	0.642915	2.80274e-05
Aqcoe2G243400	Chr_02	30273896	30274096	6	0.0167051	0.585777	0.0277654	1.26537e-19
Aqcoe2G243500	Chr_02	30285970	30286170	6	0.584158	0.877147	0.654131	5.17438e-06
Aqcoe2G243600	Chr_02	30286046	30286246	7	0.537761	0.929554	0.57727	6.88206e-19
Aqcoe2G246500	Chr_02	30502950	30503150	8	0.547044	0.884936	0.565429	5.86147e-07
Aqcoe2G249700	Chr_02	30768980	30769180	6	0.077521	0.381114	0.127124	7.68177e-18
Aqcoe2G251000	Chr_02	30851751	30851951	7	0.260452	0.53158	0.358866	4.19639e-05
Aqcoe2G252400	Chr_02	31006444	31006644	14	0.292735	0.7177	0.426271	5.56373e-12
Aqcoe2G252800	Chr_02	31035479	31035679	12	0.282327	0.78813	0.389836	5.55277e-07
Aqcoe2G253700	Chr_02	31117619	31117819	8	0.315354	0.718809	0.343919	5.98632e-21
Aqcoe2G253700	Chr_02	31117819	31118019	6	0.233804	0.951796	0.247081	4.62706e-32
Aqcoe2G254400	Chr_02	31216594	31216794	6	0.0841123	0.933532	0.111724	2.48329e-21
Aqcoe2G254400	Chr_02	31216794	31216994	6	0.106113	0.660441	0.200657	1.21612e-11
Aqcoe2G254400	Chr_02	31217994	31218194	8	0.581292	0.945611	0.622415	3.48977e-06
Aqcoe2G254400	Chr_02	31223194	31223394	8	0.675826	0.987721	0.589521	1.24506e-05
Aqcoe2G254400	Chr_02	31223594	31223794	7	0.538026	0.805018	0.551753	2.32581e-10
Aqcoe2G254600	Chr_02	31234983	31235183	6	0.0910165	0.467935	0.200971	3.67487e-10
Aqcoe2G255000	Chr_02	31262126	31262326	9	0.0400911	0.904045	0.0496001	6.15317e-44
Aqcoe2G255000	Chr_02	31262326	31262526	7	0.0200964	0.896962	0.0317152	3.78783e-35
Aqcoe2G255000	Chr_02	31273926	31274126	6	0	0.973056	0	9.32197e-17
Aqcoe2G255000	Chr_02	31276126	31276326	6	0.00387597	0.929283	0.00630757	9.99793e-29
Aqcoe2G255000	Chr_02	31276326	31276526	6	0.091627	0.975158	0.0839237	1.30686e-16
Aqcoe2G255000	Chr_02	31283526	31283726	6	0.0315403	0.920288	0.0345175	7.3641e-70
Aqcoe2G255100	Chr_02	31284672	31284872	10	0.0306572	0.394291	0.0859034	2.37086e-25
Aqcoe2G257000	Chr_02	31534062	31534262	6	0.0180078	0.286375	0.0785175	1.30125e-18
Aqcoe2G258500	Chr_02	31624884	31625084	12	0.424517	0.767021	0.551471	4.1059e-08
Aqcoe2G258500	Chr_02	31625084	31625284	8	0.401487	0.904871	0.426662	3.8184e-08
Aqcoe2G260300	Chr_02	31834558	31834758	8	0.00462963	0.314424	0.0118344	1.95243e-11
Aqcoe2G260300	Chr_02	31835358	31835558	10	0.393832	0.833201	0.476396	1.62082e-08
Aqcoe2G260500	Chr_02	31854715	31854915	8	0.202567	0.667157	0.329889	1.08302e-11
Aqcoe2G260500	Chr_02	31855315	31855515	6	0.112787	0.503759	0.221477	1.20072e-10
Aqcoe2G260500	Chr_02	31855515	31855715	6	0.152869	0.595337	0.230054	3.63518e-10
Aqcoe2G264900	Chr_02	32268678	32268878	6	0.459938	0.71827	0.565637	8.36951e-06
Aqcoe2G264900	Chr_02	32269878	32270078	12	0.658247	0.958558	0.672725	1.72026e-05
Aqcoe2G265200	Chr_02	32328798	32328998	7	0.0617764	0.514483	0.12907	1.98208e-19
Aqcoe2G265200	Chr_02	32329798	32329998	8	0.453456	0.92042	0.486487	9.04741e-07
Aqcoe2G270400	Chr_02	32756263	32756463	8	0.198627	0.553257	0.348234	1.49892e-08
Aqcoe2G270500	Chr_02	32758750	32758950	6	0.336193	0.753008	0.464166	1.0162e-06
Aqcoe2G270500	Chr_02	32758950	32759150	8	0.250253	0.924063	0.28223	3.16102e-20
Aqcoe2G270500	Chr_02	32759350	32759550	9	0.482804	0.888147	0.553426	1.05204e-05
Aqcoe2G274400	Chr_02	33121718	33121918	8	0.272849	0.707221	0.450822	7.39318e-11
Aqcoe2G275100	Chr_02	33170138	33170338	6	0.12399	0.674176	0.176059	5.73101e-08
Aqcoe2G282200	Chr_02	33892115	33892315	7	0.177084	0.451799	0.389191	3.39394e-10
Aqcoe2G283400	Chr_02	33961783	33961983	8	0.0731154	0.408422	0.23454	5.62232e-06
Aqcoe2G283500	Chr_02	33978211	33978411	6	0.267518	0.553311	0.459767	1.58894e-05
Aqcoe2G284300	Chr_02	34020744	34020944	12	0.422051	0.818943	0.50543	4.97025e-13
Aqcoe2G285500	Chr_02	34130364	34130564	7	0.27238	0.704647	0.365086	5.91851e-13
Aqcoe2G285800	Chr_02	34156466	34156666	6	0.144725	0.457013	0.323127	1.51932e-12
Aqcoe2G288600	Chr_02	34386544	34386744	8	0.291012	0.710635	0.50233	1.28123e-13
Aqcoe2G289300	Chr_02	34432808	34433008	6	0.142362	0.677135	0.20903	4.54973e-13
Aqcoe2G289300	Chr_02	34433408	34433608	8	0.115814	0.548742	0.262461	1.68566e-10
Aqcoe2G289400	Chr_02	34433366	34433566	7	0.132358	0.59142	0.270626	6.0916e-10
Aqcoe2G292700	Chr_02	34650660	34650860	7	0.237926	0.675793	0.366206	3.87315e-07
Aqcoe2G292700	Chr_02	34651060	34651260	10	0.518519	0.835467	0.623074	2.45326e-07
Aqcoe2G296000	Chr_02	34888277	34888477	11	0.504995	0.909719	0.548547	4.19939e-05
Aqcoe2G296600	Chr_02	34958558	34958758	6	0.00268817	0.384914	0.0083697	6.30805e-20
Aqcoe2G298600	Chr_02	35124328	35124528	8	0.167703	0.582813	0.27218	1.26406e-08
Aqcoe2G299900	Chr_02	35211658	35211858	6	0.082211	0.635244	0.146968	4.44106e-11
Aqcoe2G299900	Chr_02	35212258	35212458	8	0.0989312	0.657119	0.156402	1.69766e-50
Aqcoe2G304300	Chr_02	35469041	35469241	10	0.00675019	0.349616	0.0190168	1.13735e-24
Aqcoe2G306300	Chr_02	35598685	35598885	8	0.0941993	0.461852	0.218851	3.75692e-08
Aqcoe2G306300	Chr_02	35599885	35600085	9	0.0920433	0.460981	0.236843	3.03252e-08
Aqcoe2G308500	Chr_02	35756256	35756456	6	0.377343	0.823692	0.442424	5.96608e-10
Aqcoe2G308500	Chr_02	35756656	35756856	10	0.376921	0.751034	0.516915	1.30364e-10
Aqcoe2G308500	Chr_02	35756856	35757056	9	0.354473	0.722942	0.455725	9.41756e-10
Aqcoe2G308500	Chr_02	35757056	35757256	6	0.381178	0.675607	0.457196	4.73961e-07
Aqcoe2G310100	Chr_02	35891655	35891855	6	0.0537108	0.489286	0.116403	1.49694e-06
Aqcoe2G310800	Chr_02	35965216	35965416	10	0.673715	0.948841	0.613737	1.40822e-07
Aqcoe2G311300	Chr_02	35989284	35989484	14	0.294696	0.599607	0.507805	5.11051e-06
Aqcoe2G311400	Chr_02	35997502	35997702	8	0.618386	0.935267	0.598108	1.96466e-07
Aqcoe2G313800	Chr_02	36099884	36100084	10	0.514652	0.878083	0.597159	4.9613e-06
Aqcoe2G313800	Chr_02	36100084	36100284	8	0.244912	0.725509	0.30154	4.62602e-16
Aqcoe2G313800	Chr_02	36101084	36101284	6	0.152283	0.434609	0.323233	1.14705e-05
Aqcoe2G314000	Chr_02	36112066	36112266	6	0.100288	0.483264	0.189734	4.79231e-29
Aqcoe2G314600	Chr_02	36145754	36145954	7	0.144227	0.403383	0.356309	9.82521e-10
Aqcoe2G315500	Chr_02	36200024	36200224	6	0.0501253	0.379202	0.151647	6.38868e-09
Aqcoe2G315500	Chr_02	36201224	36201424	6	0.18367	0.440108	0.421599	2.42871e-06
Aqcoe2G318500	Chr_02	36356961	36357161	8	0.108779	0.395551	0.282	9.87332e-07
Aqcoe2G318500	Chr_02	36358361	36358561	6	0.33713	0.719225	0.51248	1.41471e-05
Aqcoe2G319100	Chr_02	36394918	36395118	6	0.12206	0.38741	0.340742	3.89786e-08
Aqcoe2G321000	Chr_02	36546087	36546287	14	0.0889025	0.523425	0.153635	6.84805e-28
Aqcoe2G322300	Chr_02	36596832	36597032	6	0.409799	0.760494	0.491123	1.46498e-38
Aqcoe2G323300	Chr_02	36670048	36670248	8	0.150614	0.446699	0.371207	3.88385e-07
Aqcoe2G323900	Chr_02	36692886	36693086	8	0.335502	0.632454	0.502786	2.4458e-09
Aqcoe2G324600	Chr_02	36728988	36729188	10	0	0.259698	0	4.22571e-27
Aqcoe2G324900	Chr_02	36747158	36747358	7	0.0686176	0.355718	0.163891	7.94769e-12
Aqcoe2G326700	Chr_02	36812978	36813178	12	0.296471	0.567783	0.536859	1.21454e-10
Aqcoe2G328600	Chr_02	36914384	36914584	15	0.00144928	0.830444	0.0026688	1.71274e-77
Aqcoe2G328600	Chr_02	36914584	36914784	7	0.00510204	0.490606	0.0113249	4.02581e-17
Aqcoe2G329300	Chr_02	36952306	36952506	6	0.206084	0.900851	0.226525	9.80633e-14
Aqcoe2G329400	Chr_02	36961314	36961514	7	0.292224	0.621028	0.43365	2.23145e-05
Aqcoe2G331900	Chr_02	37152196	37152396	11	0.235055	0.886679	0.291046	2.88133e-29
Aqcoe2G331900	Chr_02	37152596	37152796	6	0.241367	0.906941	0.262481	1.3676e-38
Aqcoe2G331900	Chr_02	37153396	37153596	6	0.0304694	0.883329	0.0328788	3.21577e-47
Aqcoe2G331900	Chr_02	37153596	37153796	6	0.0317642	0.862698	0.035801	3.30364e-23
Aqcoe2G332000	Chr_02	37165214	37165414	6	0.668719	0.95235	0.451702	2.5594e-13
Aqcoe2G333800	Chr_02	37249736	37249936	8	0.259566	0.629308	0.401534	1.55947e-06
Aqcoe2G335200	Chr_02	37302356	37302556	6	0.479165	0.844407	0.498671	3.66956e-05
Aqcoe2G335200	Chr_02	37303156	37303356	9	0.407782	0.806285	0.489642	2.72483e-13
Aqcoe2G335200	Chr_02	37304156	37304356	7	0.357054	0.877331	0.362898	3.41014e-09
Aqcoe2G335200	Chr_02	37304356	37304556	10	0.512798	0.870014	0.593805	1.75375e-05
Aqcoe2G338700	Chr_02	37496902	37497102	16	0.117016	0.426066	0.242132	1.62823e-16
Aqcoe2G341800	Chr_02	37679010	37679210	6	0.186446	0.689805	0.27429	4.35184e-08
Aqcoe2G342200	Chr_02	37695660	37695860	14	0.547138	0.913196	0.575585	4.36405e-07
Aqcoe2G342900	Chr_02	37726704	37726904	10	0.288995	0.657291	0.415396	2.26876e-08
Aqcoe2G346900	Chr_02	38003936	38004136	6	0.122418	0.404697	0.396118	1.10174e-08
Aqcoe2G348900	Chr_02	38088135	38088335	8	0.145271	0.6517	0.24917	6.84634e-28
Aqcoe2G350800	Chr_02	38193332	38193532	13	0.245062	0.568185	0.43452	9.52281e-08
Aqcoe2G351200	Chr_02	38208275	38208475	10	0.258721	0.587602	0.39618	1.33751e-24
Aqcoe2G351600	Chr_02	38230278	38230478	6	0.0047619	0.32383	0.0185301	4.74985e-10
Aqcoe2G351600	Chr_02	38230678	38230878	8	0	0.378319	0	3.03169e-14
Aqcoe2G351600	Chr_02	38230878	38231078	8	0.00713091	0.297807	0.0373438	1.24836e-17
Aqcoe2G354300	Chr_02	38391150	38391350	13	0.0699238	0.511687	0.154283	8.47719e-28
Aqcoe2G356900	Chr_02	38528578	38528778	10	0.268206	0.613764	0.434088	7.01994e-06
Aqcoe2G359100	Chr_02	38611548	38611748	7	0.518837	0.891872	0.559437	4.92456e-08
Aqcoe2G359500	Chr_02	38638305	38638505	12	0.600277	0.934198	0.643482	1.10638e-07
Aqcoe2G359800	Chr_02	38654316	38654516	9	0.144547	0.420253	0.348637	9.94939e-09
Aqcoe2G360600	Chr_02	38708116	38708316	6	0.638088	0.97683	0.521021	1.84379e-05
Aqcoe2G360600	Chr_02	38709116	38709316	6	0.646267	0.940153	0.614148	6.5296e-06
Aqcoe2G360600	Chr_02	38711116	38711316	6	0.670378	0.982856	0.62121	4.08594e-06
Aqcoe2G361000	Chr_02	38739372	38739572	6	0	0.645593	0	1.06028e-18
Aqcoe2G361000	Chr_02	38739772	38739972	6	0.0735653	0.656088	0.168729	1.81334e-23
Aqcoe2G361500	Chr_02	38768988	38769188	9	0.0553073	0.340065	0.144795	4.05332e-11
Aqcoe2G361600	Chr_02	38771599	38771799	6	0.0523715	0.43937	0.09766	5.52095e-12
Aqcoe2G362300	Chr_02	38799291	38799491	8	0.00248144	0.403349	0.0140699	3.63029e-52
Aqcoe2G367100	Chr_02	39119554	39119754	6	0.543874	0.946061	0.567637	1.12527e-07
Aqcoe2G368400	Chr_02	39178050	39178250	14	0.117918	0.437996	0.320284	1.99853e-10
Aqcoe2G368800	Chr_02	39209992	39210192	10	0.484957	0.844862	0.542198	6.37867e-07
Aqcoe2G374100	Chr_02	39447430	39447630	6	0.280541	0.662959	0.447762	1.87404e-06
Aqcoe2G374100	Chr_02	39447630	39447830	6	0.159139	0.486781	0.256774	1.4839e-12
Aqcoe2G374100	Chr_02	39448430	39448630	8	0.169683	0.790969	0.197306	4.46826e-16
Aqcoe2G374100	Chr_02	39449030	39449230	6	0.0659025	0.752006	0.109741	1.42176e-16
Aqcoe2G374100	Chr_02	39449230	39449430	8	0.0151447	0.761715	0.027886	2.08959e-27
Aqcoe2G376200	Chr_02	39633706	39633906	10	0	0.574629	0	6.13921e-26
Aqcoe2G376800	Chr_02	39670892	39671092	8	0.00984621	0.285471	0.0361721	5.43958e-11
Aqcoe2G377900	Chr_02	39725260	39725460	8	0.313935	0.702064	0.440421	1.36625e-05
Aqcoe2G380300	Chr_02	39880490	39880690	6	0.187132	0.594232	0.296766	4.10342e-09
Aqcoe2G380900	Chr_02	39908294	39908494	6	0.296916	0.681847	0.446015	1.76989e-05
Aqcoe2G381000	Chr_02	39911799	39911999	7	0.237904	0.505327	0.428157	1.07768e-10
Aqcoe2G381000	Chr_02	39912399	39912599	8	0	0.370313	0	7.58283e-14
Aqcoe2G381100	Chr_02	39926616	39926816	6	0.0484708	0.374459	0.160503	6.50178e-09
Aqcoe2G381100	Chr_02	39928616	39928816	7	0.41223	0.947835	0.432473	8.74423e-06
Aqcoe2G382100	Chr_02	39965602	39965802	12	0.110349	0.534956	0.236214	6.12502e-13
Aqcoe2G382100	Chr_02	39966002	39966202	10	0.224784	0.577659	0.397084	1.84754e-09
Aqcoe2G384700	Chr_02	40090888	40091088	6	0.448734	0.776715	0.570522	1.55254e-07
Aqcoe2G384700	Chr_02	40091688	40091888	6	0.0509317	0.952863	0.0589686	9.29605e-30
Aqcoe2G387700	Chr_02	40224026	40224226	6	0.111297	0.439228	0.246319	3.65716e-05
Aqcoe2G388200	Chr_02	40237658	40237858	16	0.548613	0.853552	0.672773	3.63293e-15
Aqcoe2G391600	Chr_02	40437180	40437380	6	0.467823	0.910411	0.470283	1.56596e-05
Aqcoe2G393000	Chr_02	40491651	40491851	10	0.407938	0.778441	0.562755	4.12757e-05
Aqcoe2G397800	Chr_02	40715110	40715310	7	0.338235	0.90099	0.376415	3.28295e-05
Aqcoe2G398300	Chr_02	40745826	40746026	6	0.483468	0.811095	0.595659	4.1196e-07
Aqcoe2G398500	Chr_02	40758195	40758395	7	0.171502	0.500466	0.357741	3.00812e-05
Aqcoe2G399900	Chr_02	40814518	40814718	14	0.23127	0.619683	0.36661	3.15535e-14
Aqcoe2G400900	Chr_02	40871682	40871882	8	0.0653779	0.398895	0.16274	8.69248e-12
Aqcoe2G400900	Chr_02	40872282	40872482	6	0.0842491	0.421368	0.184079	2.80393e-05
Aqcoe2G401000	Chr_02	40877076	40877276	7	0.305694	0.724204	0.37822	1.05119e-05
Aqcoe2G402100	Chr_02	40930894	40931094	6	0.162464	0.833936	0.197483	1.49439e-14
Aqcoe2G410600	Chr_02	41391426	41391626	9	0.36387	0.761008	0.477832	1.61468e-05
Aqcoe2G411500	Chr_02	41428312	41428512	8	0.291765	0.668344	0.36918	7.25834e-18
Aqcoe2G411500	Chr_02	41428512	41428712	8	0.153646	0.521342	0.377781	1.01802e-09
Aqcoe2G418700	Chr_02	42027116	42027316	9	0.23044	0.506113	0.441784	1.01082e-08
Aqcoe2G419800	Chr_02	42069960	42070160	8	0.000776398	0.625108	0.00276648	3.31456e-71
Aqcoe2G421000	Chr_02	42143847	42144047	9	0.103257	0.579535	0.188546	1.24472e-12
Aqcoe2G421000	Chr_02	42144047	42144247	8	0.122538	0.454827	0.258365	6.30492e-08
Aqcoe2G421300	Chr_02	42158759	42158959	6	0.00534188	0.801565	0.0114964	7.49696e-30
Aqcoe2G421700	Chr_02	42180452	42180652	6	0	0.551014	0	2.54786e-45
Aqcoe2G422300	Chr_02	42204130	42204330	8	0.0825436	0.403072	0.21919	8.13299e-13
Aqcoe2G424500	Chr_02	42328654	42328854	12	0.0327447	0.351523	0.077571	1.09376e-32
Aqcoe2G424500	Chr_02	42328854	42329054	8	0.0107742	0.638759	0.0210107	1.00251e-44
Aqcoe2G428500	Chr_02	42548858	42549058	9	0.0619893	0.52907	0.117738	1.09347e-132
Aqcoe2G431100	Chr_02	42677228	42677428	8	0.333463	0.632649	0.570981	3.36089e-06
Aqcoe2G435900	Chr_02	42932798	42932998	6	0.406719	0.739241	0.553	2.01778e-05
Aqcoe2G436900	Chr_02	43021149	43021349	10	0.145955	0.419729	0.360837	2.35891e-06
Aqcoe3G000400	Chr_03	23942	24142	6	0.325319	0.85716	0.378524	4.30361e-11
Aqcoe3G001100	Chr_03	55859	56059	8	0.412407	0.729237	0.584938	1.15611e-05
Aqcoe3G002100	Chr_03	141739	141939	8	0.311396	0.924815	0.368055	7.05046e-09
Aqcoe3G003400	Chr_03	231106	231306	8	0.100854	0.832047	0.123463	1.68353e-17
Aqcoe3G004700	Chr_03	298480	298680	7	0.423985	0.920564	0.415275	2.16772e-10
Aqcoe3G004700	Chr_03	298880	299080	10	0.565957	0.953014	0.502404	3.58751e-07
Aqcoe3G004700	Chr_03	301480	301680	8	0.482573	0.961612	0.417282	2.05563e-13
Aqcoe3G010300	Chr_03	659268	659468	6	0.147118	0.471658	0.303933	1.84771e-20
Aqcoe3G010300	Chr_03	663268	663468	6	0.246747	0.845789	0.291093	9.37295e-08
Aqcoe3G010500	Chr_03	686948	687148	11	0.00571995	0.464286	0.0146367	8.62838e-86
Aqcoe3G010600	Chr_03	714560	714760	8	0.162587	0.944717	0.176518	1.11065e-13
Aqcoe3G010600	Chr_03	714960	715160	10	0.247032	0.846801	0.33595	7.82716e-21
Aqcoe3G011000	Chr_03	733128	733328	8	0.52602	0.867135	0.550971	1.02023e-06
Aqcoe3G011100	Chr_03	742661	742861	14	0.61469	0.940455	0.630717	1.18752e-06
Aqcoe3G011400	Chr_03	753285	753485	8	0.233499	0.926335	0.243799	3.98935e-22
Aqcoe3G011400	Chr_03	753885	754085	10	0.0678932	0.905645	0.071441	1.73395e-55
Aqcoe3G014000	Chr_03	895076	895276	6	0.301808	0.914502	0.2667	4.17083e-10
Aqcoe3G014400	Chr_03	918695	918895	13	0	0.411851	0	2.91899e-23
Aqcoe3G015200	Chr_03	965566	965766	9	0.0152223	0.635794	0.0338592	5.38926e-20
Aqcoe3G015400	Chr_03	978459	978659	6	0.0161409	0.605969	0.021604	4.99501e-43
Aqcoe3G017800	Chr_03	1132357	1132557	7	0.148641	0.58542	0.420169	3.33005e-05
Aqcoe3G019500	Chr_03	1218482	1218682	8	0.036109	0.809657	0.0470412	2.33894e-29
Aqcoe3G019800	Chr_03	1235386	1235586	8	0.149009	0.76711	0.241869	1.83482e-28
Aqcoe3G022200	Chr_03	1397297	1397497	6	0	0.443481	0	2.31318e-07
Aqcoe3G022200	Chr_03	1397497	1397697	7	0.14929	0.706669	0.159776	4.33212e-31
Aqcoe3G028100	Chr_03	1735908	1736108	6	0.387249	0.806159	0.449171	7.21299e-07
Aqcoe3G028100	Chr_03	1736308	1736508	6	0.175261	0.779214	0.231564	5.37089e-10
Aqcoe3G030100	Chr_03	1850646	1850846	14	0.327424	0.754231	0.478395	7.00716e-11
Aqcoe3G031800	Chr_03	2013219	2013419	11	0.0108619	0.385034	0.0348204	1.26091e-17
Aqcoe3G031800	Chr_03	2013419	2013619	7	0.0672893	0.379338	0.209439	1.56922e-06
Aqcoe3G032100	Chr_03	2028488	2028688	7	0.140351	0.608786	0.183345	5.85901e-08
Aqcoe3G032200	Chr_03	2030754	2030954	6	0.0169553	0.277435	0.048313	1.05851e-06
Aqcoe3G032400	Chr_03	2052446	2052646	6	0.631984	0.931957	0.597144	1.17925e-05
Aqcoe3G038400	Chr_03	2450349	2450549	12	0.0877405	0.759007	0.10501	2.78872e-41
Aqcoe3G038400	Chr_03	2450749	2450949	8	0.260897	0.729167	0.364168	1.93735e-05
Aqcoe3G038400	Chr_03	2451349	2451549	6	0.126976	0.665127	0.196649	5.07339e-13
Aqcoe3G038400	Chr_03	2451949	2452149	8	0.150815	0.647409	0.22204	4.75846e-12
Aqcoe3G039800	Chr_03	2538540	2538740	8	0.223843	0.482045	0.468038	3.95051e-06
Aqcoe3G042300	Chr_03	2687887	2688087	9	0.456162	0.799038	0.609535	1.90716e-06
Aqcoe3G042300	Chr_03	2688087	2688287	6	0.228959	0.573272	0.29679	2.27833e-08
Aqcoe3G043000	Chr_03	2709452	2709652	6	0.0918791	0.499803	0.203598	1.83997e-10
Aqcoe3G043400	Chr_03	2762952	2763152	8	0.15406	0.469995	0.303288	1.41531e-07
Aqcoe3G047100	Chr_03	3004572	3004772	10	0.187873	0.6592	0.262335	3.70168e-11
Aqcoe3G051100	Chr_03	3202198	3202398	10	0.138805	0.675771	0.253295	2.58233e-21
Aqcoe3G052000	Chr_03	3266048	3266248	6	0.114286	0.568562	0.290796	4.1781e-10
Aqcoe3G052100	Chr_03	3270432	3270632	6	0.628519	0.964713	0.552422	1.93368e-05
Aqcoe3G054400	Chr_03	3445180	3445380	11	0.20568	0.669139	0.293872	2.3832e-14
Aqcoe3G054800	Chr_03	3465014	3465214	14	0.274782	0.551068	0.454455	1.56742e-11
Aqcoe3G055500	Chr_03	3498256	3498456	6	0.323085	0.763958	0.381931	4.21858e-10
Aqcoe3G058400	Chr_03	3663504	3663704	6	0.0941146	0.4898	0.205092	3.94385e-07
Aqcoe3G064600	Chr_03	4030076	4030276	8	0.477481	0.849464	0.649479	2.63144e-09
Aqcoe3G066300	Chr_03	4182887	4183087	8	0.211682	0.689725	0.297292	6.60638e-08
Aqcoe3G066400	Chr_03	4197418	4197618	8	0.142793	0.762187	0.207695	1.22936e-16
Aqcoe3G066900	Chr_03	4219950	4220150	6	0	0.743149	0	9.54883e-17
Aqcoe3G066900	Chr_03	4220350	4220550	12	0.114216	0.373206	0.604683	1.2588e-09
Aqcoe3G067200	Chr_03	4232312	4232512	11	0.389867	0.644344	0.5761	1.91455e-05
Aqcoe3G068400	Chr_03	4338414	4338614	6	0.489946	0.944281	0.449741	5.82425e-09
Aqcoe3G069200	Chr_03	4375210	4375410	8	0.0710045	0.87572	0.0817638	1.36582e-20
Aqcoe3G074600	Chr_03	4686639	4686839	6	0.018462	0.425824	0.0447493	1.51353e-22
Aqcoe3G076900	Chr_03	4813686	4813886	9	0.392659	0.663059	0.60086	5.90375e-17
Aqcoe3G078000	Chr_03	4887808	4888008	11	0.256481	0.747267	0.296001	5.60864e-26
Aqcoe3G078300	Chr_03	4910896	4911096	6	0	0.389074	0	1.32407e-06
Aqcoe3G078400	Chr_03	4918717	4918917	6	0.472243	0.874566	0.571502	9.03436e-11
Aqcoe3G078400	Chr_03	4918917	4919117	6	0.593343	0.885574	0.58096	5.6984e-06
Aqcoe3G079200	Chr_03	4946419	4946619	6	0.261011	0.706943	0.419442	7.64845e-07
Aqcoe3G080700	Chr_03	5054744	5054944	10	0	0.267051	0	7.8078e-24
Aqcoe3G081800	Chr_03	5127370	5127570	6	0.404902	0.95524	0.442304	1.77231e-21
Aqcoe3G081800	Chr_03	5127570	5127770	9	0.451552	0.866479	0.530446	2.72652e-09
Aqcoe3G084600	Chr_03	5405236	5405436	7	0.0428571	0.698616	0.0698085	1.65187e-13
Aqcoe3G084600	Chr_03	5405436	5405636	15	0	0.77305	0	1.45797e-48
Aqcoe3G084600	Chr_03	5405636	5405836	7	0.0015528	0.873732	0.00166763	1.21113e-70
Aqcoe3G084900	Chr_03	5436856	5437056	6	0.344136	0.777179	0.518451	4.98396e-07
Aqcoe3G084900	Chr_03	5439056	5439256	6	0.249572	0.91737	0.261626	1.84996e-14
Aqcoe3G084900	Chr_03	5439456	5439656	6	0.0821283	0.937459	0.0948302	6.08873e-20
Aqcoe3G084900	Chr_03	5439856	5440056	12	0.0305041	0.890708	0.076173	4.21741e-58
Aqcoe3G084900	Chr_03	5440056	5440256	12	0.143678	0.909513	0.18055	1.11227e-66
Aqcoe3G084900	Chr_03	5440256	5440456	6	0.0753031	0.868077	0.0952247	5.9799e-25
Aqcoe3G084900	Chr_03	5440656	5440856	6	0.00757576	0.97948	0.00629759	4.68951e-23
Aqcoe3G084900	Chr_03	5442656	5442856	8	0.00240385	0.657728	0.00377289	2.2433e-41
Aqcoe3G084900	Chr_03	5443656	5443856	13	0.0312036	0.909165	0.0537442	1.06829e-71
Aqcoe3G084900	Chr_03	5446856	5447056	12	0.293787	0.746645	0.390526	5.48814e-18
Aqcoe3G087300	Chr_03	5596890	5597090	17	0.252551	0.528501	0.485858	8.8501e-10
Aqcoe3G088300	Chr_03	5704246	5704446	14	0.182355	0.610974	0.317206	8.18053e-18
Aqcoe3G089000	Chr_03	5735960	5736160	7	0.372882	0.877816	0.420153	2.93493e-05
Aqcoe3G089000	Chr_03	5736560	5736760	10	0.241838	0.885806	0.379451	4.29396e-17
Aqcoe3G089100	Chr_03	5740980	5741180	6	0.331367	0.895009	0.329191	2.87278e-08
Aqcoe3G089300	Chr_03	5747226	5747426	6	0.0838847	0.456518	0.184326	1.95337e-05
Aqcoe3G090200	Chr_03	5802503	5802703	7	0.0400563	0.459074	0.12625	1.15286e-16
Aqcoe3G090300	Chr_03	5808228	5808428	7	0.0665569	0.594947	0.0625933	1.64041e-61
Aqcoe3G090300	Chr_03	5808428	5808628	12	0.0408977	0.643005	0.0600648	4.44312e-38
Aqcoe3G090300	Chr_03	5808628	5808828	12	0.143412	0.55652	0.295313	1.99872e-18
Aqcoe3G091500	Chr_03	5974225	5974425	6	0.516815	0.900654	0.613207	1.36829e-05
Aqcoe3G094100	Chr_03	6253292	6253492	6	0.0884653	0.355516	0.224477	1.88202e-07
Aqcoe3G098000	Chr_03	6538208	6538408	8	0.00214268	0.435593	0.00569151	1.65011e-161
Aqcoe3G099400	Chr_03	6639378	6639578	6	0.44265	0.860019	0.487404	1.09433e-06
Aqcoe3G103300	Chr_03	6963527	6963727	6	0.036519	0.388335	0.0867377	3.84938e-20
Aqcoe3G103300	Chr_03	6963727	6963927	12	0.0837115	0.415214	0.20977	1.87611e-26
Aqcoe3G104600	Chr_03	7050358	7050558	10	0.000934579	0.45223	0.00281494	2.07108e-69
Aqcoe3G104600	Chr_03	7050558	7050758	6	0.0051863	0.764223	0.0101224	4.79894e-113
Aqcoe3G105800	Chr_03	7121796	7121996	6	0.173529	0.682511	0.202618	1.16832e-06
Aqcoe3G105800	Chr_03	7122796	7122996	7	0.428349	0.778244	0.498708	2.67209e-06
Aqcoe3G106400	Chr_03	7151549	7151749	10	0.414067	0.718184	0.529628	1.98304e-06
Aqcoe3G106700	Chr_03	7171298	7171498	6	0.334466	0.980569	0.24407	7.96726e-11
Aqcoe3G108000	Chr_03	7268248	7268448	6	0.215156	0.879126	0.187459	4.90986e-14
Aqcoe3G108300	Chr_03	7286177	7286377	10	0.46187	0.762966	0.596988	3.13448e-05
Aqcoe3G111000	Chr_03	7480770	7480970	8	0.262787	0.60548	0.38067	7.83013e-12
Aqcoe3G112800	Chr_03	7565338	7565538	6	0.290588	0.751162	0.431492	4.50916e-08
Aqcoe3G115600	Chr_03	7820136	7820336	6	0.00438596	0.26631	0.0337827	9.51453e-07
Aqcoe3G115800	Chr_03	7847164	7847364	8	0.625871	0.944912	0.631314	1.00178e-11
Aqcoe3G117900	Chr_03	8161158	8161358	6	0.122529	0.425526	0.279109	1.54472e-05
Aqcoe3G118200	Chr_03	8177237	8177437	6	0.36112	0.859169	0.428878	1.6324e-06
Aqcoe3G119300	Chr_03	8288539	8288739	10	0.652694	0.911513	0.710676	2.56838e-05
Aqcoe3G121100	Chr_03	8501816	8502016	6	0.332173	0.82566	0.409704	7.47184e-07
Aqcoe3G121300	Chr_03	8528572	8528772	8	0.69991	0.955039	0.729378	1.25422e-05
Aqcoe3G121300	Chr_03	8530172	8530372	8	0.509768	0.930363	0.523933	1.2397e-10
Aqcoe3G121300	Chr_03	8530772	8530972	8	0.453936	0.85194	0.526807	2.10496e-12
Aqcoe3G122400	Chr_03	8613356	8613556	6	0.288748	0.912132	0.312145	1.50515e-11
Aqcoe3G122400	Chr_03	8617556	8617756	6	0.399185	0.921184	0.436175	1.03727e-06
Aqcoe3G122800	Chr_03	8643594	8643794	6	0.137638	0.463433	0.291893	6.3773e-10
Aqcoe3G124900	Chr_03	8835342	8835542	11	0.0810214	0.634677	0.110666	5.0527e-62
Aqcoe3G125800	Chr_03	8943824	8944024	7	0.0148448	0.300542	0.0878784	4.59219e-12
Aqcoe3G126600	Chr_03	8975732	8975932	6	0.120893	0.700532	0.181348	1.89234e-09
Aqcoe3G127200	Chr_03	9011803	9012003	10	0.202739	0.833268	0.221577	9.52823e-30
Aqcoe3G127200	Chr_03	9012403	9012603	8	0.113998	0.733743	0.172353	1.69173e-42
Aqcoe3G127200	Chr_03	9014403	9014603	8	0.304185	0.671187	0.398421	4.51368e-07
Aqcoe3G127200	Chr_03	9016003	9016203	6	0	0.365328	0	6.69382e-26
Aqcoe3G127200	Chr_03	9016403	9016603	7	0	0.568883	0	1.46956e-26
Aqcoe3G127200	Chr_03	9016603	9016803	8	0.0655303	0.748566	0.103039	1.21604e-13
Aqcoe3G127400	Chr_03	9030272	9030472	11	0.0290239	0.41691	0.0718036	1.74199e-37
Aqcoe3G127700	Chr_03	9061420	9061620	6	0.265532	0.628396	0.407277	6.19833e-12
Aqcoe3G127800	Chr_03	9065404	9065604	6	0.0422334	0.328075	0.136212	4.8413e-09
Aqcoe3G130300	Chr_03	9412836	9413036	6	0.103538	0.392917	0.264808	4.02417e-09
Aqcoe3G130300	Chr_03	9413636	9413836	10	0.122731	0.56326	0.239264	2.13512e-16
Aqcoe3G130300	Chr_03	9416236	9416436	9	0.403693	0.852118	0.449693	6.58282e-06
Aqcoe3G131200	Chr_03	9455024	9455224	8	0.325664	0.93954	0.33513	6.627e-16
Aqcoe3G132300	Chr_03	9660848	9661048	6	0.394247	0.969602	0.403481	2.63806e-13
Aqcoe3G132900	Chr_03	9706350	9706550	6	0.317095	0.822351	0.364672	4.58515e-06
Aqcoe3G133000	Chr_03	9708004	9708204	8	0.253791	0.607276	0.41118	9.01265e-23
Aqcoe3G134000	Chr_03	9838321	9838521	8	0.310759	0.681612	0.445714	3.3066e-05
Aqcoe3G134200	Chr_03	9903330	9903530	6	0	0.258361	0	2.92456e-05
Aqcoe3G134200	Chr_03	9903930	9904130	8	0.556865	0.831664	0.625504	2.23932e-05
Aqcoe3G135200	Chr_03	9955063	9955263	6	0	0.285185	0	1.41543e-05
Aqcoe3G135400	Chr_03	9997194	9997394	6	0.329573	0.807159	0.499287	4.65897e-09
Aqcoe3G136800	Chr_03	10169663	10169863	8	0.00284091	0.388649	0.00867741	3.06586e-19
Aqcoe3G136900	Chr_03	10194300	10194500	8	0.254107	0.85193	0.318996	1.69507e-14
Aqcoe3G136900	Chr_03	10194700	10194900	6	0.035827	0.503085	0.110093	1.46662e-15
Aqcoe3G137000	Chr_03	10197285	10197485	6	0.189357	0.975198	0.191897	1.33002e-18
Aqcoe3G137000	Chr_03	10197485	10197685	10	0.394415	0.912791	0.396485	2.9713e-14
Aqcoe3G137000	Chr_03	10198285	10198485	6	0.218537	0.628271	0.385055	8.59745e-06
Aqcoe3G137000	Chr_03	10198685	10198885	8	0.176833	0.85893	0.252735	4.01212e-16
Aqcoe3G137400	Chr_03	10241344	10241544	7	0.123252	0.562148	0.19448	6.73259e-12
Aqcoe3G138700	Chr_03	10375188	10375388	12	0.288992	0.717957	0.383229	1.28693e-10
Aqcoe3G139000	Chr_03	10418354	10418554	8	0.0330106	0.310406	0.198333	6.19558e-08
Aqcoe3G139100	Chr_03	10421242	10421442	6	0.178489	0.791834	0.219458	1.23087e-14
Aqcoe3G139100	Chr_03	10421442	10421642	10	0.0494003	0.582936	0.0883665	4.23805e-34
Aqcoe3G139300	Chr_03	10431523	10431723	12	0.301518	0.778146	0.477328	4.24044e-14
Aqcoe3G139300	Chr_03	10431923	10432123	6	0.356698	0.9325	0.380227	1.92313e-09
Aqcoe3G139300	Chr_03	10432123	10432323	10	0.414396	0.950475	0.398095	3.03449e-15
Aqcoe3G139300	Chr_03	10432323	10432523	6	0.438863	0.927649	0.507047	1.60839e-06
Aqcoe3G139300	Chr_03	10432723	10432923	12	0.524471	0.949897	0.516957	9.5164e-08
Aqcoe3G139300	Chr_03	10432923	10433123	6	0.454393	0.940851	0.485334	3.75763e-05
Aqcoe3G139300	Chr_03	10433123	10433323	8	0.273041	0.745801	0.398494	1.5733e-08
Aqcoe3G139300	Chr_03	10433323	10433523	6	0.226874	0.964917	0.272278	6.49884e-15
Aqcoe3G139300	Chr_03	10433523	10433723	6	0.43955	0.971662	0.494049	3.38132e-07
Aqcoe3G139300	Chr_03	10433723	10433923	8	0.458047	0.972494	0.535118	1.73265e-08
Aqcoe3G139300	Chr_03	10434123	10434323	10	0.357036	0.94577	0.382652	5.22393e-15
Aqcoe3G139300	Chr_03	10434723	10434923	9	0.286352	0.679782	0.457989	1.14921e-09
Aqcoe3G139300	Chr_03	10435323	10435523	6	0.247177	0.831872	0.307982	5.81925e-16
Aqcoe3G139400	Chr_03	10434123	10434323	10	0.384111	0.938438	0.39595	4.00135e-05
Aqcoe3G139400	Chr_03	10434723	10434923	9	0.286352	0.679782	0.457989	1.14921e-09
Aqcoe3G139400	Chr_03	10435323	10435523	6	0.247177	0.831872	0.307982	5.81925e-16
Aqcoe3G139700	Chr_03	10468592	10468792	8	0.0144928	0.725584	0.0245391	1.10275e-15
Aqcoe3G142600	Chr_03	10845296	10845496	6	0.260776	0.71038	0.369276	9.97044e-30
Aqcoe3G142800	Chr_03	10980078	10980278	8	0.436618	0.875423	0.48703	4.87997e-20
Aqcoe3G142800	Chr_03	10980278	10980478	8	0.457094	0.783901	0.42328	4.79695e-27
Aqcoe3G144400	Chr_03	11358149	11358349	8	0	0.588427	0	2.30503e-56
Aqcoe3G144400	Chr_03	11358349	11358549	6	0	0.617153	0	2.51121e-50
Aqcoe3G146000	Chr_03	11505174	11505374	9	0.002849	0.349896	0.0164953	6.79183e-11
Aqcoe3G149000	Chr_03	12093554	12093754	6	0.0394166	0.635031	0.0856291	1.63823e-34
Aqcoe3G149800	Chr_03	12139928	12140128	6	0.239861	0.562345	0.438821	2.33827e-06
Aqcoe3G150600	Chr_03	12276980	12277180	10	0.497798	0.817991	0.596239	3.65192e-06
Aqcoe3G151300	Chr_03	12338612	12338812	8	0.602917	0.963766	0.673327	5.81911e-06
Aqcoe3G151300	Chr_03	12341412	12341612	6	0.599089	0.948999	0.621301	8.274e-06
Aqcoe3G153400	Chr_03	12631326	12631526	8	0	0.260248	0	1.60933e-19
Aqcoe3G153600	Chr_03	12653492	12653692	6	0.268821	0.637333	0.419446	3.09704e-18
Aqcoe3G153900	Chr_03	12772028	12772228	12	0.141732	0.478398	0.277138	6.70338e-41
Aqcoe3G153900	Chr_03	12772228	12772428	10	0.149189	0.725069	0.259411	9.19044e-14
Aqcoe3G156400	Chr_03	13363362	13363562	7	0.296401	0.61727	0.441059	8.87313e-08
Aqcoe3G156600	Chr_03	13394208	13394408	7	0.22239	0.949369	0.250151	1.15051e-14
Aqcoe3G156600	Chr_03	13394408	13394608	6	0.207003	0.824252	0.278304	3.19987e-12
Aqcoe3G157200	Chr_03	13507434	13507634	7	0.0709957	0.789524	0.0962675	1.9117e-11
Aqcoe3G157200	Chr_03	13508434	13508634	9	0.693213	0.963637	0.663547	8.65816e-06
Aqcoe3G158000	Chr_03	13594868	13595068	6	0.388228	0.803835	0.496181	1.99702e-26
Aqcoe3G158200	Chr_03	13606502	13606702	10	0.25	0.6625	0.303679	3.04399e-05
Aqcoe3G158200	Chr_03	13606702	13606902	7	0.00621118	0.397517	0.018607	1.93759e-11
Aqcoe3G158900	Chr_03	13706793	13706993	6	0.668738	0.941294	0.586534	4.35512e-06
Aqcoe3G159100	Chr_03	13735890	13736090	8	0.00397023	0.326579	0.00488825	3.12583e-80
Aqcoe3G161000	Chr_03	14091532	14091732	7	0.127381	0.440875	0.254325	2.43881e-07
Aqcoe3G161100	Chr_03	14110926	14111126	6	0.19869	0.708281	0.270109	3.42236e-11
Aqcoe3G161100	Chr_03	14113526	14113726	6	0.227754	0.876925	0.272825	2.74177e-21
Aqcoe3G165700	Chr_03	14733040	14733240	12	0.304861	0.831066	0.349072	3.48363e-20
Aqcoe3G165700	Chr_03	14733440	14733640	7	0.406841	0.709137	0.541455	5.22008e-14
Aqcoe3G165700	Chr_03	14734040	14734240	6	0	0.85482	0	8.40662e-37
Aqcoe3G165800	Chr_03	14777725	14777925	6	0.581997	0.906849	0.608275	4.14288e-07
Aqcoe3G165800	Chr_03	14777925	14778125	16	0.374834	0.937085	0.395896	4.61059e-20
Aqcoe3G165800	Chr_03	14778125	14778325	8	0.508715	0.944275	0.538625	5.95704e-07
Aqcoe3G165800	Chr_03	14778325	14778525	8	0.189646	0.869043	0.217253	7.92937e-24
Aqcoe3G165800	Chr_03	14778525	14778725	7	0.0556113	0.887778	0.0557729	1.0473e-29
Aqcoe3G165800	Chr_03	14778925	14779125	10	0.042282	0.713808	0.0801916	9.04196e-31
Aqcoe3G165800	Chr_03	14779325	14779525	6	0.117245	0.881409	0.135071	1.01286e-27
Aqcoe3G165800	Chr_03	14779525	14779725	6	0.185079	0.867311	0.212528	1.73991e-21
Aqcoe3G165800	Chr_03	14780125	14780325	6	0.0248722	0.776864	0.0117638	9.19953e-71
Aqcoe3G165800	Chr_03	14780325	14780525	7	0.0225217	0.719652	0.0336989	4.77997e-36
Aqcoe3G165800	Chr_03	14781325	14781525	6	0.00213156	0.790266	0.00466995	3.15615e-71
Aqcoe3G165800	Chr_03	14781525	14781725	8	0.00749341	0.659716	0.0239378	2.70254e-43
Aqcoe3G166400	Chr_03	14845641	14845841	8	0.317488	0.894476	0.293075	1.12766e-20
Aqcoe3G166400	Chr_03	14846241	14846441	10	0.28201	0.957449	0.333243	8.92548e-22
Aqcoe3G166400	Chr_03	14846441	14846641	6	0.125121	0.862342	0.129514	1.92303e-22
Aqcoe3G166400	Chr_03	14846641	14846841	8	0.0211785	0.930726	0.0192889	4.13511e-47
Aqcoe3G166400	Chr_03	14846841	14847041	12	0.152603	0.819234	0.182269	3.21785e-45
Aqcoe3G167600	Chr_03	14980977	14981177	7	0	0.367701	0	9.36312e-29
Aqcoe3G167600	Chr_03	14981177	14981377	10	0.00112076	0.397047	0.00540424	9.94943e-107
Aqcoe3G167900	Chr_03	14995470	14995670	10	0.349402	0.911074	0.36839	8.00903e-09
Aqcoe3G168000	Chr_03	15012712	15012912	10	0.087409	0.457418	0.183624	8.29423e-18
Aqcoe3G170700	Chr_03	15670026	15670226	13	0.619579	0.952986	0.626191	3.72416e-07
Aqcoe3G171000	Chr_03	15696013	15696213	8	0.550246	0.889192	0.54023	9.90861e-16
Aqcoe3G171700	Chr_03	15851114	15851314	6	0.310923	0.837253	0.363516	1.59925e-09
Aqcoe3G172300	Chr_03	15930938	15931138	8	0.298159	0.555237	0.436084	2.03046e-05
Aqcoe3G174100	Chr_03	16346022	16346222	6	0.233473	0.822978	0.316963	8.53e-15
Aqcoe3G175800	Chr_03	16728982	16729182	10	0.608361	0.891367	0.665407	1.9403e-05
Aqcoe3G178000	Chr_03	17301630	17301830	8	0.128747	0.772111	0.14979	6.30608e-17
Aqcoe3G182400	Chr_03	18413328	18413528	9	0.0182683	0.344826	0.0623073	9.06303e-14
Aqcoe3G185000	Chr_03	18816068	18816268	6	0.326886	0.785241	0.37284	2.26026e-09
Aqcoe3G185800	Chr_03	18970313	18970513	6	0.158874	0.575175	0.235405	2.65736e-10
Aqcoe3G185800	Chr_03	18975913	18976113	8	0.559952	0.890135	0.688248	4.1735e-05
Aqcoe3G185800	Chr_03	18976313	18976513	6	0.28571	0.855806	0.333945	5.89446e-13
Aqcoe3G185800	Chr_03	18976513	18976713	10	0.309275	0.748231	0.473218	1.0617e-14
Aqcoe3G185800	Chr_03	18977513	18977713	6	0.0305556	0.646125	0.0428805	2.3913e-12
Aqcoe3G186800	Chr_03	19356082	19356282	6	0.67073	0.95842	0.655536	1.13337e-06
Aqcoe3G187100	Chr_03	19556384	19556584	6	0.679942	0.940718	0.668165	1.3492e-05
Aqcoe3G190600	Chr_03	19917810	19918010	12	0.471871	0.874932	0.53859	2.40549e-06
Aqcoe3G190900	Chr_03	19998990	19999190	8	0.334433	0.819366	0.485114	1.99364e-06
Aqcoe3G190900	Chr_03	19999190	19999390	10	0.139298	0.706649	0.254594	1.96301e-14
Aqcoe3G191400	Chr_03	20060290	20060490	6	0.497972	0.966771	0.51859	1.7595e-05
Aqcoe3G193400	Chr_03	20264015	20264215	6	0	0.277233	0	4.17476e-08
Aqcoe3G195100	Chr_03	20545842	20546042	6	0.0101033	0.790903	0.0102418	6.78753e-127
Aqcoe3G195100	Chr_03	20546042	20546242	17	0.00606065	0.816105	0.0065174	1.14171e-250
Aqcoe3G197200	Chr_03	20848757	20848957	6	0.089898	0.593343	0.147995	3.65367e-13
Aqcoe3G200200	Chr_03	21220320	21220520	10	0.168135	0.672743	0.202723	8.55383e-31
Aqcoe3G200200	Chr_03	21220720	21220920	14	0.00180858	0.354013	0.00555382	1.50511e-70
Aqcoe3G201500	Chr_03	21421251	21421451	8	0.261096	0.925218	0.250551	3.85417e-19
Aqcoe3G201900	Chr_03	21514682	21514882	9	0.129517	0.953053	0.0948233	3.3134e-29
Aqcoe3G202600	Chr_03	21601180	21601380	8	0.403938	0.680653	0.454313	1.00241e-05
Aqcoe3G204000	Chr_03	21685268	21685468	9	0.363415	0.734763	0.535418	8.71016e-06
Aqcoe3G204000	Chr_03	21685468	21685668	6	0.238234	0.695971	0.342276	1.00123e-07
Aqcoe3G206000	Chr_03	22227111	22227311	6	0.196659	0.747008	0.254915	7.14987e-29
Aqcoe3G207000	Chr_03	22611128	22611328	10	0.480529	0.964735	0.495899	6.87875e-06
Aqcoe3G207000	Chr_03	22612728	22612928	8	0.431068	0.890917	0.490111	8.84107e-07
Aqcoe3G207300	Chr_03	22689676	22689876	6	0.689311	0.954337	0.658237	3.93569e-07
Aqcoe3G208300	Chr_03	23321942	23322142	6	0.600829	0.975418	0.620385	1.36914e-05
Aqcoe3G208300	Chr_03	23322342	23322542	12	0.519905	0.824409	0.623509	3.04241e-06
Aqcoe3G208800	Chr_03	23364814	23365014	9	0.55245	0.855248	0.472912	9.39182e-14
Aqcoe3G211600	Chr_03	24027795	24027995	8	0.0110027	0.416624	0.0283583	1.38419e-20
Aqcoe3G212700	Chr_03	24151076	24151276	6	0.254866	0.95684	0.261152	2.47939e-10
Aqcoe3G212700	Chr_03	24152076	24152276	6	0.17597	0.971022	0.206361	1.31028e-15
Aqcoe3G213900	Chr_03	24445084	24445284	6	0.136313	0.510772	0.244682	1.40175e-16
Aqcoe3G216500	Chr_03	25008688	25008888	6	0.1857	0.603583	0.346469	2.55965e-05
Aqcoe3G217000	Chr_03	25231050	25231250	6	0.669588	0.958651	0.693003	1.49571e-05
Aqcoe3G218500	Chr_03	25541462	25541662	8	0.215559	0.514696	0.414228	1.32148e-08
Aqcoe3G218500	Chr_03	25541662	25541862	6	0.250626	0.545468	0.447418	1.60478e-05
Aqcoe3G218500	Chr_03	25541862	25542062	8	0.18653	0.498869	0.342381	1.4353e-11
Aqcoe3G219000	Chr_03	25654886	25655086	6	0.184014	0.568537	0.341551	2.45398e-06
Aqcoe3G219000	Chr_03	25659486	25659686	8	0.218067	0.574327	0.378853	2.6015e-05
Aqcoe3G220200	Chr_03	25879163	25879363	8	0.562642	0.891438	0.619542	4.23486e-08
Aqcoe3G223500	Chr_03	26388986	26389186	6	0.105851	0.807674	0.116224	5.46984e-24
Aqcoe3G225500	Chr_03	26619891	26620091	7	0.396323	0.810781	0.40206	7.29383e-07
Aqcoe3G226300	Chr_03	26809372	26809572	6	0.200647	0.627641	0.327303	4.69668e-11
Aqcoe3G231500	Chr_03	27536190	27536390	10	0.00417112	0.259715	0.018984	1.15238e-40
Aqcoe3G231500	Chr_03	27539190	27539390	6	0.311765	0.711894	0.429088	1.46998e-09
Aqcoe3G232600	Chr_03	27756111	27756311	8	0.119152	0.480015	0.261361	1.01352e-13
Aqcoe3G232600	Chr_03	27756511	27756711	6	0.053829	0.42163	0.128265	9.72385e-15
Aqcoe3G234000	Chr_03	27956329	27956529	6	0.0315315	0.579762	0.050343	1.97153e-18
Aqcoe3G235800	Chr_03	28275944	28276144	7	0.192893	0.655334	0.255636	1.13278e-13
Aqcoe3G237000	Chr_03	28383468	28383668	6	0.0157233	0.589796	0.0492431	1.25954e-11
Aqcoe3G242700	Chr_03	28924074	28924274	12	0.427995	0.723825	0.558147	1.4057e-06
Aqcoe3G243500	Chr_03	28969684	28969884	10	0.00104167	0.589079	0.00328757	1.29998e-54
Aqcoe3G244500	Chr_03	29066502	29066702	8	0.407177	0.87655	0.516349	9.80347e-08
Aqcoe3G245700	Chr_03	29152776	29152976	8	0.0506898	0.431224	0.0853964	1.68002e-23
Aqcoe3G246000	Chr_03	29184066	29184266	6	0.356503	0.668488	0.448055	3.0524e-06
Aqcoe3G248300	Chr_03	29475897	29476097	9	0	0.532478	0	2.10299e-20
Aqcoe3G248300	Chr_03	29477897	29478097	6	0.146275	0.626159	0.225975	8.54568e-12
Aqcoe3G248300	Chr_03	29478497	29478697	13	0.0232563	0.62209	0.0296599	5.77515e-56
Aqcoe3G249500	Chr_03	29676852	29677052	12	0.68528	0.942727	0.728363	1.87018e-06
Aqcoe3G254100	Chr_03	30154243	30154443	7	0.556219	0.835314	0.469057	1.01494e-11
Aqcoe3G256800	Chr_03	30423974	30424174	8	0.206151	0.718141	0.265787	1.2917e-08
Aqcoe3G263200	Chr_03	31000204	31000404	8	0.0538721	0.964304	0.0369833	1.86016e-31
Aqcoe3G264600	Chr_03	31137050	31137250	6	0.626272	0.968317	0.546301	8.25505e-06
Aqcoe3G266700	Chr_03	31323663	31323863	12	0.517992	0.84863	0.604278	2.50568e-07
Aqcoe3G267400	Chr_03	31385972	31386172	10	0.523138	0.922383	0.544173	6.48042e-11
Aqcoe3G267700	Chr_03	31399188	31399388	11	0.357605	0.821298	0.437429	1.17448e-05
Aqcoe3G268600	Chr_03	31468927	31469127	7	0.392975	0.828964	0.463379	4.04439e-06
Aqcoe3G269400	Chr_03	31536983	31537183	6	0.352627	0.869944	0.39734	7.93209e-19
Aqcoe3G269400	Chr_03	31538183	31538383	6	0.197123	0.955209	0.180207	2.50926e-16
Aqcoe3G269400	Chr_03	31538783	31538983	6	0.42864	0.914249	0.467778	1.98376e-17
Aqcoe3G269400	Chr_03	31539183	31539383	6	0.248849	0.883562	0.273197	9.42007e-16
Aqcoe3G271500	Chr_03	31686378	31686578	8	0.543109	0.949266	0.532925	2.14164e-06
Aqcoe3G271500	Chr_03	31688178	31688378	10	0.411427	0.939238	0.416479	1.56486e-49
Aqcoe3G271500	Chr_03	31688378	31688578	7	0.229851	0.799219	0.320704	1.92988e-47
Aqcoe3G271500	Chr_03	31688778	31688978	6	0.319541	0.831552	0.385216	3.73665e-22
Aqcoe3G272400	Chr_03	31805328	31805528	6	0	0.292377	0	2.21394e-25
Aqcoe3G273500	Chr_03	31996983	31997183	22	0.517167	0.933201	0.401444	5.31349e-22
Aqcoe3G273500	Chr_03	31997183	31997383	17	0.0454327	0.838946	0.0635435	7.93739e-76
Aqcoe3G274500	Chr_03	32089650	32089850	8	0.319547	0.934751	0.322958	5.82999e-18
Aqcoe3G274500	Chr_03	32090050	32090250	6	0.243287	0.810318	0.32865	1.86201e-15
Aqcoe3G274600	Chr_03	32101158	32101358	6	0.321509	0.630622	0.438736	1.63826e-11
Aqcoe3G274600	Chr_03	32101558	32101758	12	0.444052	0.919917	0.464174	4.5372e-14
Aqcoe3G275300	Chr_03	32164120	32164320	8	0.233405	0.628713	0.322572	1.84755e-15
Aqcoe3G275700	Chr_03	32219424	32219624	6	0.294273	0.642787	0.458995	5.16583e-06
Aqcoe3G275800	Chr_03	32224578	32224778	8	0.0348131	0.350502	0.163503	7.86983e-13
Aqcoe3G275900	Chr_03	32232090	32232290	6	0.0824768	0.881182	0.0483787	1.73447e-51
Aqcoe3G275900	Chr_03	32232690	32232890	8	0.501649	0.909671	0.538969	8.19843e-08
Aqcoe3G275900	Chr_03	32233090	32233290	6	0.165473	0.864357	0.223659	1.02408e-14
Aqcoe3G275900	Chr_03	32233490	32233690	8	0.455024	0.901027	0.444867	5.38485e-11
Aqcoe3G275900	Chr_03	32233690	32233890	8	0.133343	0.942224	0.136524	4.75063e-48
Aqcoe3G275900	Chr_03	32233890	32234090	10	0.35675	0.889342	0.332732	4.53461e-20
Aqcoe3G276300	Chr_03	32254350	32254550	9	0.332742	0.757698	0.392208	2.70634e-14
Aqcoe3G276300	Chr_03	32255950	32256150	6	0.251479	0.917355	0.275785	2.53131e-15
Aqcoe3G277400	Chr_03	32321382	32321582	8	0.312537	0.63311	0.441157	1.396e-06
Aqcoe3G277600	Chr_03	32334856	32335056	6	0.00625	0.357355	0.0247075	5.31254e-09
Aqcoe3G279600	Chr_03	32534103	32534303	12	0.664085	0.945493	0.661805	4.37392e-05
Aqcoe3G279600	Chr_03	32534303	32534503	7	0.109503	0.781317	0.238579	5.82066e-25
Aqcoe3G279700	Chr_03	32540543	32540743	7	0.607314	0.860692	0.602221	1.49324e-06
Aqcoe3G281900	Chr_03	32719048	32719248	18	0.405129	0.829899	0.473975	1.0395e-15
Aqcoe3G282600	Chr_03	32789676	32789876	6	0.0227974	0.760163	0.0255835	4.09886e-84
Aqcoe3G285800	Chr_03	33036646	33036846	6	0.49059	0.93719	0.472115	6.22627e-06
Aqcoe3G287200	Chr_03	33140844	33141044	7	0.268396	0.803997	0.283259	5.62983e-10
Aqcoe3G288100	Chr_03	33204156	33204356	6	0.134423	0.567593	0.23695	1.51377e-06
Aqcoe3G288500	Chr_03	33221724	33221924	7	0.00793651	0.268863	0.0231007	3.43123e-06
Aqcoe3G288500	Chr_03	33221924	33222124	10	0	0.283236	0	2.19989e-16
Aqcoe3G289700	Chr_03	33361730	33361930	6	0.06102	0.311285	0.180895	8.18902e-07
Aqcoe3G290000	Chr_03	33410894	33411094	6	0.307201	0.589843	0.490565	3.22585e-18
Aqcoe3G290000	Chr_03	33411094	33411294	10	0.170061	0.574891	0.246521	1.4192e-68
Aqcoe3G290000	Chr_03	33411294	33411494	12	0.000559284	0.401469	0.00198155	1.55688e-98
Aqcoe3G291500	Chr_03	33498974	33499174	11	0.458802	0.901707	0.518828	7.09093e-08
Aqcoe3G294400	Chr_03	33746400	33746600	6	0.302876	0.924246	0.309377	7.93713e-08
Aqcoe3G294400	Chr_03	33746600	33746800	6	0.0966065	0.388916	0.318941	3.5215e-05
Aqcoe3G295700	Chr_03	33870508	33870708	7	0.388742	0.782943	0.316442	3.70329e-18
Aqcoe3G301500	Chr_03	34299173	34299373	6	0.00666667	0.278816	0.0269871	5.39853e-06
Aqcoe3G304200	Chr_03	34467276	34467476	6	0.32462	0.695503	0.343924	4.55465e-23
Aqcoe3G304200	Chr_03	34471276	34471476	6	0.608086	0.938235	0.547633	1.06234e-07
Aqcoe3G307300	Chr_03	34684026	34684226	6	0.280115	0.869106	0.31461	5.01631e-10
Aqcoe3G308600	Chr_03	34778106	34778306	8	0.185877	0.795341	0.203141	2.52038e-65
Aqcoe3G308600	Chr_03	34778306	34778506	11	0.086967	0.746359	0.0981167	1.47549e-101
Aqcoe3G310700	Chr_03	34881325	34881525	6	0.321653	0.631422	0.488848	1.5221e-13
Aqcoe3G311700	Chr_03	34927433	34927633	8	0.0485937	0.437332	0.107091	3.65605e-15
Aqcoe3G312800	Chr_03	35012446	35012646	8	0.0150901	0.554749	0.0314683	8.22757e-29
Aqcoe3G313500	Chr_03	35051614	35051814	6	0.0583305	0.45541	0.138874	5.783e-16
Aqcoe3G313500	Chr_03	35052414	35052614	6	0.0142857	0.706609	0.0167007	1.41865e-24
Aqcoe3G313700	Chr_03	35061937	35062137	6	0.00191571	0.678819	0.00541431	4.3855e-34
Aqcoe3G313700	Chr_03	35062137	35062337	8	0.145898	0.869977	0.134442	5.37633e-37
Aqcoe3G315000	Chr_03	35183040	35183240	14	0.473234	0.798002	0.577675	2.71692e-06
Aqcoe3G318400	Chr_03	35407134	35407334	10	0.14725	0.611892	0.225828	7.97487e-07
Aqcoe3G318700	Chr_03	35419103	35419303	10	0.0959359	0.368151	0.271583	3.82943e-10
Aqcoe3G323400	Chr_03	35687204	35687404	10	0	0.819575	0	2.70804e-58
Aqcoe3G323400	Chr_03	35687604	35687804	8	0.0129166	0.936286	0.00869807	3.16854e-108
Aqcoe3G323400	Chr_03	35687804	35688004	6	0.36237	0.948408	0.377708	1.73801e-15
Aqcoe3G325700	Chr_03	35786170	35786370	16	0.155323	0.42808	0.407714	1.33198e-05
Aqcoe3G327000	Chr_03	35859703	35859903	9	0.432773	0.828003	0.496415	2.33272e-12
Aqcoe3G329300	Chr_03	36001737	36001937	7	0.31712	0.929187	0.364905	1.5372e-10
Aqcoe3G329700	Chr_03	36025642	36025842	8	0.17887	0.745087	0.240984	6.14843e-16
Aqcoe3G329800	Chr_03	36028438	36028638	6	0.145025	0.570708	0.267565	1.7491e-12
Aqcoe3G331000	Chr_03	36105557	36105757	6	0.0298939	0.382857	0.138111	2.02192e-17
Aqcoe3G331500	Chr_03	36135131	36135331	10	0.305368	0.716759	0.396119	2.3646e-07
Aqcoe3G335800	Chr_03	36400282	36400482	12	0.347478	0.656592	0.509787	8.30954e-09
Aqcoe3G339700	Chr_03	36609904	36610104	8	0.14883	0.424872	0.399167	2.73836e-07
Aqcoe3G339700	Chr_03	36611304	36611504	8	0.219049	0.695684	0.311676	9.62513e-11
Aqcoe3G344500	Chr_03	36871250	36871450	6	0.629181	0.95302	0.66796	1.18801e-05
Aqcoe3G348200	Chr_03	37057692	37057892	8	0.223159	0.662085	0.336457	3.61696e-11
Aqcoe3G348200	Chr_03	37057892	37058092	14	0.103164	0.559858	0.182164	7.78384e-29
Aqcoe3G348400	Chr_03	37067938	37068138	10	0.0328026	0.38741	0.0845271	8.01986e-23
Aqcoe3G348500	Chr_03	37080348	37080548	9	0.105872	0.39056	0.355358	8.23531e-07
Aqcoe3G348500	Chr_03	37080948	37081148	6	0.0630673	0.343247	0.163072	1.52864e-09
Aqcoe3G349800	Chr_03	37130944	37131144	13	0.452616	0.882255	0.521197	3.89975e-07
Aqcoe3G350700	Chr_03	37189886	37190086	6	0.00160939	0.324555	0.00528327	1.58885e-96
Aqcoe3G350700	Chr_03	37190086	37190286	24	0.000398806	0.695675	0.00137394	5.48038e-229
Aqcoe3G350700	Chr_03	37190286	37190486	7	0	0.604108	0	2.28481e-43
Aqcoe3G351400	Chr_03	37247056	37247256	12	0.404832	0.715638	0.510989	7.50833e-19
Aqcoe3G354600	Chr_03	37458536	37458736	12	0.364672	0.91927	0.436151	3.85516e-16
Aqcoe3G354700	Chr_03	37461200	37461400	6	0.402971	0.908517	0.528914	1.59274e-07
Aqcoe3G355100	Chr_03	37499709	37499909	7	0.0458312	0.310974	0.096094	3.4955e-10
Aqcoe3G362100	Chr_03	37905663	37905863	8	0.00120192	0.433733	0.00527596	1.38985e-32
Aqcoe3G362100	Chr_03	37907263	37907463	8	0.421715	0.949433	0.44698	1.09928e-06
Aqcoe3G362200	Chr_03	37909310	37909510	9	0.20125	0.936113	0.200067	4.97153e-13
Aqcoe3G362900	Chr_03	37947985	37948185	22	0.380807	0.887399	0.458735	9.13891e-19
Aqcoe3G363100	Chr_03	37955936	37956136	6	0.368171	0.779186	0.391198	4.41986e-06
Aqcoe3G364000	Chr_03	37987936	37988136	6	0.201108	0.500112	0.388639	4.46776e-10
Aqcoe3G366400	Chr_03	38188882	38189082	7	0.00242131	0.477516	0.0061966	3.0536e-26
Aqcoe3G367600	Chr_03	38256042	38256242	6	0.315724	0.759227	0.399215	1.95894e-05
Aqcoe3G367600	Chr_03	38258242	38258442	6	0	0.744492	0	4.26343e-61
Aqcoe3G374100	Chr_03	38691704	38691904	6	0.151659	0.810768	0.171455	1.21148e-23
Aqcoe3G375700	Chr_03	38771534	38771734	8	0.00320513	0.335496	0.0130729	1.34662e-16
Aqcoe3G378000	Chr_03	38932329	38932529	10	0.00727513	0.806304	0.00673714	2.88801e-60
Aqcoe3G378000	Chr_03	38932529	38932729	16	0.0158949	0.526793	0.0320732	5.68639e-45
Aqcoe3G378200	Chr_03	38952428	38952628	8	0.173958	0.893094	0.1751	2.03732e-35
Aqcoe3G378200	Chr_03	38952628	38952828	6	0.261278	0.959936	0.254456	3.24209e-14
Aqcoe3G379000	Chr_03	39010282	39010482	6	0.192028	0.466024	0.369691	1.93205e-05
Aqcoe3G381200	Chr_03	39120246	39120446	6	0.377805	0.754026	0.503179	1.6214e-14
Aqcoe3G381200	Chr_03	39120446	39120646	9	0.458689	0.822921	0.56746	2.03635e-07
Aqcoe3G381200	Chr_03	39121246	39121446	9	0.380871	0.764886	0.611301	1.8005e-06
Aqcoe3G381200	Chr_03	39121646	39121846	6	0	0.691	0	6.80917e-28
Aqcoe3G381200	Chr_03	39122046	39122246	14	0.132141	0.723772	0.176781	1.01463e-34
Aqcoe3G383900	Chr_03	39314806	39315006	10	0.00178571	0.454618	0.00526962	3.60001e-31
Aqcoe3G390100	Chr_03	39625528	39625728	11	0.0916774	0.886351	0.124711	8.27164e-23
Aqcoe3G390200	Chr_03	39628918	39629118	6	0.131082	0.675482	0.198904	1.10808e-20
Aqcoe3G390600	Chr_03	39657786	39657986	11	0.0952621	0.563212	0.253768	3.86821e-11
Aqcoe3G393200	Chr_03	39800071	39800271	6	0.0161882	0.31451	0.0487184	2.47365e-13
Aqcoe3G397000	Chr_03	40041098	40041298	6	0.0114155	0.586468	0.0305999	3.62255e-31
Aqcoe3G397000	Chr_03	40041298	40041498	10	0.331114	0.688036	0.49255	1.37705e-11
Aqcoe3G397100	Chr_03	40045196	40045396	6	0.0304293	0.82496	0.0375686	6.79297e-30
Aqcoe3G397100	Chr_03	40045596	40045796	12	0.0566836	0.829862	0.0452739	1.74835e-72
Aqcoe3G397100	Chr_03	40046196	40046396	8	0.0530747	0.828236	0.0618445	8.26476e-46
Aqcoe3G397100	Chr_03	40046396	40046596	8	0.00565027	0.72094	0.0171919	1.04821e-53
Aqcoe3G397500	Chr_03	40067736	40067936	6	0.0102839	0.59621	0.031378	7.1644e-15
Aqcoe3G398200	Chr_03	40114752	40114952	21	0	0.261284	0	4.56832e-50
Aqcoe3G399700	Chr_03	40189894	40190094	6	0.173443	0.537379	0.363398	4.87206e-10
Aqcoe3G402000	Chr_03	40344236	40344436	7	0	0.428808	0	2.91648e-15
Aqcoe3G403800	Chr_03	40469038	40469238	10	0.201231	0.652354	0.310541	1.10685e-09
Aqcoe3G404400	Chr_03	40502822	40503022	8	0.155241	0.754435	0.200935	4.93126e-13
Aqcoe3G406500	Chr_03	40604206	40604406	8	0.17585	0.709019	0.201369	1.21022e-17
Aqcoe3G406500	Chr_03	40604406	40604606	9	0.0202134	0.822671	0.0256899	4.70844e-75
Aqcoe3G406500	Chr_03	40604606	40604806	9	0.0307164	0.806655	0.0303409	7.03671e-42
Aqcoe3G406500	Chr_03	40604806	40605006	8	0	0.436841	0	1.98237e-22
Aqcoe3G406600	Chr_03	40620114	40620314	8	0.363487	0.891347	0.400998	3.6187e-24
Aqcoe3G411600	Chr_03	40872121	40872321	10	0.0186493	0.448138	0.0412148	3.7696e-38
Aqcoe3G411600	Chr_03	40872521	40872721	14	0.131509	0.481895	0.255762	4.15683e-21
Aqcoe3G411800	Chr_03	40883331	40883531	6	0	0.922873	0	2.56131e-59
Aqcoe3G411800	Chr_03	40884331	40884531	8	0.00204918	0.8968	0.00348114	6.02225e-41
Aqcoe3G411800	Chr_03	40887131	40887331	6	0	0.927836	0	3.0523e-14
Aqcoe3G411800	Chr_03	40887331	40887531	6	0	0.942949	0	1.13782e-19
Aqcoe3G411800	Chr_03	40887531	40887731	7	0	0.465195	0	3.20429e-11
Aqcoe3G411800	Chr_03	40887931	40888131	10	0.0867419	0.799469	0.122551	1.52097e-15
Aqcoe3G415200	Chr_03	41091576	41091776	10	0.240075	0.512712	0.501626	1.87909e-06
Aqcoe3G415700	Chr_03	41121446	41121646	6	0.0634978	0.581553	0.0849515	3.8464e-18
Aqcoe3G415700	Chr_03	41122846	41123046	6	0.131097	0.676954	0.203098	6.93653e-17
Aqcoe3G415800	Chr_03	41122825	41123025	6	0.233938	0.754871	0.309053	2.17141e-19
Aqcoe3G416500	Chr_03	41167506	41167706	10	0.314269	0.675992	0.491933	1.02004e-06
Aqcoe3G416500	Chr_03	41168306	41168506	8	0.155356	0.598833	0.246847	1.12892e-10
Aqcoe3G416500	Chr_03	41169106	41169306	8	0.0782449	0.643749	0.126481	1.52473e-17
Aqcoe3G416600	Chr_03	41169849	41170049	8	0.0489206	0.386629	0.164091	5.56018e-15
Aqcoe3G416600	Chr_03	41170249	41170449	6	0.127985	0.751084	0.202233	3.13275e-32
Aqcoe3G416600	Chr_03	41171649	41171849	6	0.270634	0.775772	0.431002	2.35676e-08
Aqcoe3G416600	Chr_03	41171849	41172049	6	0.412008	0.873292	0.483532	2.81476e-05
Aqcoe3G416600	Chr_03	41172449	41172649	10	0.372874	0.676217	0.562167	1.79359e-08
Aqcoe3G416600	Chr_03	41172849	41173049	6	0.083767	0.677613	0.126546	5.81602e-15
Aqcoe3G419200	Chr_03	41297142	41297342	6	0.576379	0.935551	0.594274	9.55606e-11
Aqcoe3G419300	Chr_03	41306997	41307197	13	0.420624	0.907151	0.440672	5.24555e-17
Aqcoe3G419400	Chr_03	41306928	41307128	20	0.542215	0.91463	0.591881	3.00668e-13
Aqcoe3G419400	Chr_03	41307528	41307728	6	0	0.519419	0	2.74323e-47
Aqcoe3G421700	Chr_03	41394872	41395072	6	0.643686	0.959547	0.635153	3.47328e-05
Aqcoe3G422000	Chr_03	41415546	41415746	9	0.0741098	0.695747	0.118644	2.38831e-20
Aqcoe3G422000	Chr_03	41415746	41415946	11	0.0274263	0.590905	0.0629087	1.00858e-30
Aqcoe3G422000	Chr_03	41415946	41416146	6	0.0435502	0.332347	0.14385	1.05432e-16
Aqcoe3G422600	Chr_03	41451402	41451602	7	0.264305	0.617134	0.44174	8.37679e-06
Aqcoe3G425000	Chr_03	41561110	41561310	7	0	0.320192	0	2.19116e-12
Aqcoe3G425000	Chr_03	41561310	41561510	6	0.00813008	0.42809	0.0236652	5.40224e-12
Aqcoe3G425200	Chr_03	41569542	41569742	6	0.351117	0.787527	0.399971	4.58444e-15
Aqcoe3G427400	Chr_03	41670014	41670214	7	0.00633938	0.421753	0.0153873	7.06771e-71
Aqcoe3G427400	Chr_03	41670214	41670414	9	0.00640998	0.716856	0.0125723	0
Aqcoe3G429200	Chr_03	41796013	41796213	6	0.0156884	0.317549	0.0596455	3.0329e-08
Aqcoe3G429500	Chr_03	41813808	41814008	6	0.0385903	0.391204	0.107883	1.39464e-20
Aqcoe3G429600	Chr_03	41820707	41820907	10	0.440526	0.724585	0.569717	7.46349e-06
Aqcoe3G429700	Chr_03	41824527	41824727	6	0.223519	0.797847	0.34088	3.95458e-20
Aqcoe3G429700	Chr_03	41824727	41824927	8	0.247156	0.774356	0.365839	1.55757e-24
Aqcoe3G430100	Chr_03	41833751	41833951	10	0.0246213	0.385247	0.0896963	8.21332e-35
Aqcoe3G430500	Chr_03	41851366	41851566	10	0.528151	0.906331	0.539552	3.65702e-31
Aqcoe3G431500	Chr_03	41911662	41911862	12	0.077467	0.395116	0.216814	3.41022e-16
Aqcoe3G431500	Chr_03	41912462	41912662	8	0.180225	0.484658	0.358	1.99265e-05
Aqcoe3G431500	Chr_03	41912662	41912862	6	0.030303	0.747054	0.0294893	1.04607e-18
Aqcoe3G431500	Chr_03	41913662	41913862	6	0.168683	0.561142	0.294042	1.81122e-06
Aqcoe3G433400	Chr_03	42010138	42010338	10	0.255703	0.958217	0.246999	3.72376e-13
Aqcoe3G433400	Chr_03	42010338	42010538	9	0.321959	0.952646	0.331595	8.7619e-09
Aqcoe3G435800	Chr_03	42188637	42188837	6	0.00574882	0.376752	0.0222175	2.45988e-15
Aqcoe3G436800	Chr_03	42258760	42258960	6	0.0911208	0.355951	0.253256	2.68501e-07
Aqcoe3G438800	Chr_03	42370418	42370618	6	0.389386	0.92653	0.39344	1.45794e-11
Aqcoe3G439000	Chr_03	42390811	42391011	7	0	0.348097	0	4.45426e-08
Aqcoe3G440400	Chr_03	42474310	42474510	6	0.09375	0.41586	0.154863	4.28127e-06
Aqcoe3G440500	Chr_03	42476721	42476921	8	0.333945	0.920895	0.343567	2.17471e-10
Aqcoe3G440500	Chr_03	42481121	42481321	6	0.476483	0.913771	0.509846	3.43899e-08
Aqcoe3G443500	Chr_03	42603910	42604110	7	0.390141	0.703175	0.491561	3.57853e-05
Aqcoe3G444200	Chr_03	42660052	42660252	10	0.433847	0.792592	0.512177	8.79328e-06
Aqcoe4G001100	Chr_04	49022	49222	8	0.288578	0.72191	0.410249	1.85072e-10
Aqcoe4G001200	Chr_04	51069	51269	8	0.345904	0.641305	0.515682	3.18811e-10
Aqcoe4G005300	Chr_04	421043	421243	14	0.0702223	0.466286	0.195647	3.02375e-23
Aqcoe4G007000	Chr_04	501615	501815	6	0.186449	0.521086	0.355254	4.84232e-06
Aqcoe4G007700	Chr_04	534361	534561	10	0.00153846	0.959913	0.00181042	1.87929e-80
Aqcoe4G007700	Chr_04	534761	534961	8	0.00211864	0.965848	0.00230168	1.36861e-68
Aqcoe4G007700	Chr_04	539561	539761	8	0.300982	0.926099	0.357673	5.08428e-10
Aqcoe4G009300	Chr_04	787107	787307	6	0.320507	0.802057	0.408263	2.25454e-12
Aqcoe4G009500	Chr_04	797266	797466	6	0.176935	0.551195	0.338293	1.63541e-10
Aqcoe4G009500	Chr_04	797466	797666	16	0.360566	0.623459	0.542242	2.56525e-08
Aqcoe4G011300	Chr_04	1014461	1014661	8	0	0.317459	0	1.07923e-42
Aqcoe4G011300	Chr_04	1014661	1014861	15	0.414654	0.905341	0.446119	7.07919e-37
Aqcoe4G011600	Chr_04	1039996	1040196	7	0	0.682638	0	1.37625e-11
Aqcoe4G012700	Chr_04	1143334	1143534	8	0.569277	0.863306	0.649292	7.04665e-08
Aqcoe4G014900	Chr_04	1288556	1288756	6	0.245901	0.554384	0.411082	1.22014e-26
Aqcoe4G015100	Chr_04	1300822	1301022	7	0.270799	0.680507	0.38078	1.91286e-14
Aqcoe4G015800	Chr_04	1337151	1337351	6	0.0648422	0.535086	0.119836	2.56098e-10
Aqcoe4G015800	Chr_04	1337551	1337751	8	0.106118	0.485847	0.324683	1.47428e-06
Aqcoe4G015800	Chr_04	1337751	1337951	8	0.163257	0.482569	0.323231	1.12124e-05
Aqcoe4G015900	Chr_04	1341736	1341936	9	0.477489	0.752111	0.589398	8.38284e-06
Aqcoe4G016200	Chr_04	1347735	1347935	8	0.345293	0.764784	0.442718	7.99324e-06
Aqcoe4G017300	Chr_04	1445808	1446008	6	0.267778	0.79387	0.320015	2.70183e-09
Aqcoe4G018800	Chr_04	1606381	1606581	6	0.0606061	0.423153	0.144783	4.12381e-10
Aqcoe4G019600	Chr_04	1670810	1671010	9	0.375523	0.838037	0.443182	1.08717e-05
Aqcoe4G020200	Chr_04	1727989	1728189	10	0.244395	0.644952	0.470877	4.00087e-08
Aqcoe4G020900	Chr_04	1779528	1779728	6	0.439968	0.797783	0.563418	3.72238e-06
Aqcoe4G020900	Chr_04	1779928	1780128	6	0.432839	0.700036	0.640353	2.24459e-07
Aqcoe4G021800	Chr_04	1847269	1847469	6	0.406167	0.752712	0.556549	4.62708e-05
Aqcoe4G022900	Chr_04	1920544	1920744	8	0.137673	0.541981	0.256704	8.58545e-12
Aqcoe4G024900	Chr_04	2149507	2149707	9	0.0326674	0.39038	0.0617925	2.58829e-18
Aqcoe4G025700	Chr_04	2198244	2198444	14	0.223762	0.563105	0.353346	2.71594e-11
Aqcoe4G025800	Chr_04	2206614	2206814	8	0.205431	0.45997	0.443018	1.98535e-06
Aqcoe4G025900	Chr_04	2209186	2209386	8	0.405068	0.881382	0.475857	2.61494e-06
Aqcoe4G026000	Chr_04	2228706	2228906	12	0.325477	0.585742	0.544094	8.63247e-10
Aqcoe4G026100	Chr_04	2230544	2230744	7	0.234574	0.838065	0.218997	5.36541e-10
Aqcoe4G026100	Chr_04	2231744	2231944	8	0.25381	0.847083	0.28076	2.07786e-13
Aqcoe4G026100	Chr_04	2231944	2232144	8	0.425023	0.778428	0.521911	3.13375e-06
Aqcoe4G026100	Chr_04	2233144	2233344	10	0.399353	0.845966	0.426318	1.19106e-07
Aqcoe4G026600	Chr_04	2307066	2307266	7	0.6352	0.88868	0.589759	2.61357e-09
Aqcoe4G029600	Chr_04	2600380	2600580	8	0.113152	0.538931	0.237114	9.60926e-16
Aqcoe4G029700	Chr_04	2607678	2607878	7	0.199028	0.486669	0.404933	6.66582e-06
Aqcoe4G029900	Chr_04	2611500	2611700	6	0.518713	0.798196	0.555493	5.39736e-15
Aqcoe4G029900	Chr_04	2612500	2612700	6	0.361598	0.880111	0.393848	3.64069e-05
Aqcoe4G030000	Chr_04	2619634	2619834	8	0.378862	0.950005	0.371464	3.04941e-39
Aqcoe4G030000	Chr_04	2619834	2620034	6	0.508462	0.957216	0.514099	1.78286e-12
Aqcoe4G032600	Chr_04	2814794	2814994	7	0.0374494	0.463212	0.0730649	2.76176e-26
Aqcoe4G032800	Chr_04	2845788	2845988	8	0.283694	0.657679	0.358683	7.74223e-08
Aqcoe4G032800	Chr_04	2845988	2846188	10	0.0980907	0.384347	0.260408	8.55328e-11
Aqcoe4G033900	Chr_04	2948754	2948954	6	0.104855	0.614425	0.212029	6.14492e-09
Aqcoe4G034000	Chr_04	2952824	2953024	9	0.377942	0.700907	0.528412	4.02253e-08
Aqcoe4G034200	Chr_04	2957058	2957258	7	0.035982	0.370199	0.0692602	3.17602e-10
Aqcoe4G034200	Chr_04	2957658	2957858	9	0.0221193	0.616353	0.0435247	6.10452e-14
Aqcoe4G035100	Chr_04	3067080	3067280	8	0.347686	0.695623	0.490923	8.65071e-07
Aqcoe4G035100	Chr_04	3069880	3070080	10	0.102403	0.66318	0.160398	1.2309e-20
Aqcoe4G035300	Chr_04	3073653	3073853	6	0.137698	0.61136	0.31812	1.22588e-05
Aqcoe4G038600	Chr_04	3438910	3439110	12	0.106785	0.52969	0.257275	5.49728e-20
Aqcoe4G038600	Chr_04	3439110	3439310	8	0.221768	0.760348	0.285667	3.26125e-06
Aqcoe4G038700	Chr_04	3438872	3439072	12	0.1357	0.555544	0.30638	4.22069e-18
Aqcoe4G038700	Chr_04	3439072	3439272	8	0.143237	0.693991	0.189977	1.36769e-15
Aqcoe4G038700	Chr_04	3439272	3439472	6	0.145929	0.474294	0.256797	1.93931e-08
Aqcoe4G039200	Chr_04	3460088	3460288	6	0.361365	0.667143	0.538339	1.48699e-06
Aqcoe4G039300	Chr_04	3465398	3465598	10	0.251334	0.547697	0.478016	2.69791e-09
Aqcoe4G040500	Chr_04	3560502	3560702	7	0.267261	0.591549	0.458174	1.27994e-05
Aqcoe4G040500	Chr_04	3560902	3561102	10	0.134358	0.547688	0.273691	1.56935e-19
Aqcoe4G041000	Chr_04	3608165	3608365	6	0.047586	0.510117	0.10625	3.69032e-16
Aqcoe4G041100	Chr_04	3612096	3612296	6	0.176858	0.497451	0.342741	5.94002e-06
Aqcoe4G041200	Chr_04	3616472	3616672	7	0.61549	0.922145	0.60346	2.88043e-05
Aqcoe4G042100	Chr_04	3674908	3675108	14	0.320135	0.663272	0.453519	2.397e-17
Aqcoe4G042300	Chr_04	3685417	3685617	6	0.254975	0.575084	0.380291	7.26206e-10
Aqcoe4G046200	Chr_04	4098649	4098849	8	0.205436	0.517158	0.416893	1.18283e-13
Aqcoe4G046900	Chr_04	4168829	4169029	8	0.109903	0.640081	0.162914	1.23394e-11
Aqcoe4G046900	Chr_04	4169829	4170029	8	0.629412	0.882168	0.7214	2.51066e-05
Aqcoe4G051100	Chr_04	4494446	4494646	7	0.563021	0.972033	0.495732	7.77479e-09
Aqcoe4G051500	Chr_04	4515007	4515207	7	0.212179	0.625069	0.335336	1.40147e-10
Aqcoe4G051500	Chr_04	4523407	4523607	6	0.214375	0.699746	0.277943	3.68231e-19
Aqcoe4G052000	Chr_04	4584247	4584447	6	0.383917	0.80695	0.453344	2.68866e-07
Aqcoe4G052300	Chr_04	4612821	4613021	9	0.436638	0.935218	0.364602	2.32549e-08
Aqcoe4G052900	Chr_04	4651547	4651747	11	0.514147	0.965559	0.513893	4.15995e-11
Aqcoe4G052900	Chr_04	4651747	4651947	11	0.526155	0.954629	0.509182	1.51688e-06
Aqcoe4G052900	Chr_04	4653147	4653347	10	0.39031	0.874759	0.452184	3.1955e-07
Aqcoe4G053100	Chr_04	4669154	4669354	8	0.161117	0.437269	0.409424	6.14424e-06
Aqcoe4G054000	Chr_04	4777646	4777846	12	0.34633	0.676094	0.51062	1.36257e-07
Aqcoe4G054200	Chr_04	4789911	4790111	6	0.205685	0.739042	0.284605	4.24078e-11
Aqcoe4G054300	Chr_04	4792866	4793066	6	0.225596	0.609033	0.349499	4.53118e-09
Aqcoe4G054300	Chr_04	4793466	4793666	9	0.39962	0.762074	0.535808	4.87554e-05
Aqcoe4G057200	Chr_04	5080198	5080398	7	0.163145	0.644893	0.21059	1.63675e-13
Aqcoe4G058800	Chr_04	5270639	5270839	7	0.188073	0.597798	0.273427	1.78798e-10
Aqcoe4G060500	Chr_04	5457308	5457508	6	0.215556	0.754464	0.298076	3.06423e-06
Aqcoe4G060800	Chr_04	5489582	5489782	12	0.517587	0.896981	0.570064	4.32582e-46
Aqcoe4G064400	Chr_04	5888990	5889190	8	0.670517	0.923305	0.704314	7.66175e-07
Aqcoe4G064400	Chr_04	5889190	5889390	8	0.532038	0.908496	0.610658	7.68316e-07
Aqcoe4G065300	Chr_04	5924182	5924382	8	0.202932	0.735734	0.214131	4.03651e-37
Aqcoe4G065300	Chr_04	5924382	5924582	12	0.0986409	0.404153	0.279873	3.38992e-32
Aqcoe4G065400	Chr_04	5944054	5944254	6	0.152504	0.459158	0.551065	8.98707e-06
Aqcoe4G065500	Chr_04	5957774	5957974	8	0.600934	0.965024	0.613679	8.08139e-09
Aqcoe4G065500	Chr_04	5958374	5958574	10	0.669353	0.959435	0.722668	1.74062e-07
Aqcoe4G065500	Chr_04	5962574	5962774	6	0.555691	0.954962	0.601109	1.06685e-05
Aqcoe4G067100	Chr_04	6124972	6125172	6	0.0168269	0.616955	0.0353747	2.88748e-18
Aqcoe4G067100	Chr_04	6126972	6127172	12	0.364713	0.687227	0.547524	1.33476e-06
Aqcoe4G068300	Chr_04	6290897	6291097	6	0	0.589912	0	5.17405e-17
Aqcoe4G068600	Chr_04	6313808	6314008	8	0.60996	0.939241	0.543873	2.86302e-13
Aqcoe4G068600	Chr_04	6314608	6314808	14	0.635711	0.942557	0.659942	1.99059e-06
Aqcoe4G069200	Chr_04	6381135	6381335	8	0.407522	0.850964	0.482098	9.22345e-07
Aqcoe4G069200	Chr_04	6381335	6381535	8	0.0130948	0.655526	0.0217699	1.17439e-40
Aqcoe4G069600	Chr_04	6540450	6540650	7	0.0359308	0.313142	0.122251	3.25163e-08
Aqcoe4G071200	Chr_04	6699483	6699683	6	0.124161	0.549323	0.248001	2.92558e-10
Aqcoe4G072300	Chr_04	6816701	6816901	12	0.52897	0.870157	0.594659	2.93038e-06
Aqcoe4G072800	Chr_04	6856320	6856520	6	0.309613	0.708475	0.398539	5.43313e-11
Aqcoe4G072900	Chr_04	6867030	6867230	7	0.142138	0.550136	0.261923	1.5595e-07
Aqcoe4G076100	Chr_04	7194310	7194510	7	0.289993	0.872666	0.304574	3.55586e-11
Aqcoe4G076900	Chr_04	7280462	7280662	10	0.380328	0.661348	0.555206	2.63109e-05
Aqcoe4G077100	Chr_04	7319218	7319418	16	0.370482	0.653962	0.618664	2.77217e-23
Aqcoe4G077100	Chr_04	7322418	7322618	9	0.255713	0.50774	0.476214	1.2598e-13
Aqcoe4G079400	Chr_04	7646138	7646338	9	0.255148	0.588148	0.417306	1.23272e-05
Aqcoe4G084700	Chr_04	8239396	8239596	11	0.417236	0.693237	0.550115	1.34514e-07
Aqcoe4G087200	Chr_04	8465518	8465718	12	0.0277081	0.782759	0.0564058	4.87244e-76
Aqcoe4G088900	Chr_04	8668802	8669002	7	0.0800265	0.610122	0.113345	6.13318e-11
Aqcoe4G092400	Chr_04	9034670	9034870	6	0.394079	0.766313	0.406689	8.93904e-06
Aqcoe4G093700	Chr_04	9225092	9225292	12	0.0131944	0.391829	0.0531507	7.08409e-16
Aqcoe4G099100	Chr_04	9994005	9994205	8	0.0797208	0.626394	0.135846	1.08131e-20
Aqcoe4G099600	Chr_04	10067670	10067870	8	0.223936	0.536116	0.386068	2.57011e-12
Aqcoe4G099600	Chr_04	10068470	10068670	10	0.367239	0.706615	0.501056	3.93936e-06
Aqcoe4G099700	Chr_04	10071517	10071717	8	0.350712	0.633979	0.488031	9.41998e-12
Aqcoe4G099700	Chr_04	10071917	10072117	10	0.181297	0.442783	0.404889	1.1589e-10
Aqcoe4G099700	Chr_04	10072117	10072317	6	0.230961	0.677753	0.279554	5.1337e-10
Aqcoe4G102800	Chr_04	10572600	10572800	10	0.32024	0.624737	0.494602	2.17177e-05
Aqcoe4G102900	Chr_04	10574589	10574789	6	0.279927	0.710238	0.366964	1.25722e-18
Aqcoe4G108500	Chr_04	11474094	11474294	6	0.286387	0.617074	0.471647	1.31312e-07
Aqcoe4G110500	Chr_04	11961377	11961577	8	0.418894	0.798573	0.54095	2.51518e-05
Aqcoe4G110800	Chr_04	11981399	11981599	7	0.484246	0.898823	0.50922	1.11883e-07
Aqcoe4G111100	Chr_04	12014234	12014434	7	0.215541	0.662461	0.31519	1.36141e-07
Aqcoe4G111500	Chr_04	12029008	12029208	6	0.279287	0.772401	0.440348	1.25766e-07
Aqcoe4G112200	Chr_04	12096732	12096932	6	0.0413913	0.669524	0.0754788	4.52707e-11
Aqcoe4G112600	Chr_04	12171024	12171224	6	0.0102497	0.703909	0.0145263	3.50275e-91
Aqcoe4G113100	Chr_04	12206252	12206452	8	0.192304	0.456381	0.39746	2.25418e-11
Aqcoe4G113700	Chr_04	12260597	12260797	8	0.413619	0.940946	0.48972	4.22262e-05
Aqcoe4G115100	Chr_04	12511320	12511520	9	0.562605	0.900507	0.549492	4.73863e-10
Aqcoe4G115100	Chr_04	12511520	12511720	8	0.356316	0.7452	0.455625	4.6576e-17
Aqcoe4G116000	Chr_04	12640822	12641022	7	0.269334	0.614071	0.470751	4.68701e-05
Aqcoe4G120000	Chr_04	13493095	13493295	10	0.415232	0.894022	0.454113	1.67163e-09
Aqcoe4G120000	Chr_04	13494495	13494695	8	0.538384	0.877836	0.601889	8.94489e-06
Aqcoe4G120300	Chr_04	13509228	13509428	8	0.524155	0.887358	0.48937	1.51486e-14
Aqcoe4G120600	Chr_04	13632179	13632379	7	0.23227	0.558648	0.452919	1.7406e-15
Aqcoe4G120800	Chr_04	13638159	13638359	8	0.238101	0.635474	0.431447	1.16773e-06
Aqcoe4G123200	Chr_04	14195301	14195501	12	0.0674556	0.741711	0.15367	5.06801e-36
Aqcoe4G123200	Chr_04	14195501	14195701	15	0.430308	0.756621	0.634574	4.90333e-07
Aqcoe4G125200	Chr_04	14515740	14515940	6	0.00981241	0.550576	0.0188144	2.05383e-27
Aqcoe4G125200	Chr_04	14516540	14516740	12	0.286885	0.660701	0.418922	4.21326e-08
Aqcoe4G125200	Chr_04	14518340	14518540	8	0.0184297	0.283139	0.0621537	1.67654e-16
Aqcoe4G127500	Chr_04	15414133	15414333	6	0.382722	0.802042	0.46283	3.20103e-09
Aqcoe4G127500	Chr_04	15414333	15414533	7	0.151629	0.504289	0.378497	8.12031e-09
Aqcoe4G129800	Chr_04	15862162	15862362	8	0.4058	0.902633	0.45578	5.02401e-18
Aqcoe4G129800	Chr_04	15862362	15862562	8	0.56915	0.945851	0.583338	4.95839e-12
Aqcoe4G130600	Chr_04	15929304	15929504	6	0.150622	0.962574	0.155449	4.6632e-36
Aqcoe4G132500	Chr_04	16095890	16096090	8	0.0582084	0.453411	0.116537	8.82353e-77
Aqcoe4G132600	Chr_04	16129908	16130108	6	0.659529	0.973146	0.625611	3.87421e-05
Aqcoe4G133300	Chr_04	16222229	16222429	6	0.225437	0.653514	0.334265	1.80398e-07
Aqcoe4G135000	Chr_04	16514297	16514497	9	0.202699	0.562024	0.332435	4.87651e-09
Aqcoe4G135000	Chr_04	16514697	16514897	6	0.17798	0.606736	0.323924	9.7731e-06
Aqcoe4G135300	Chr_04	16554952	16555152	8	0.034165	0.527804	0.0805684	2.97779e-12
Aqcoe4G136100	Chr_04	16682379	16682579	8	0.269405	0.566756	0.524784	1.95443e-05
Aqcoe4G136100	Chr_04	16682979	16683179	7	0.0719281	0.838095	0.0864209	4.74895e-19
Aqcoe4G136200	Chr_04	16685124	16685324	7	0.509488	0.888881	0.582344	1.31537e-05
Aqcoe4G138900	Chr_04	17005290	17005490	10	0.549005	0.907897	0.556064	3.80167e-06
Aqcoe4G138900	Chr_04	17005490	17005690	6	0.263871	0.611552	0.546583	1.30845e-05
Aqcoe4G138900	Chr_04	17005690	17005890	8	0.288817	0.635013	0.541124	3.86159e-09
Aqcoe4G138900	Chr_04	17006090	17006290	8	0.396108	0.868584	0.433064	5.42116e-06
Aqcoe4G139400	Chr_04	17037792	17037992	6	0.219585	0.532996	0.396435	7.332e-09
Aqcoe4G139900	Chr_04	17078483	17078683	6	0.207888	0.702554	0.347889	9.5755e-14
Aqcoe4G140000	Chr_04	17088358	17088558	6	0.0123985	0.627488	0.0173134	8.47528e-54
Aqcoe4G140000	Chr_04	17088558	17088758	13	0.32213	0.82537	0.389131	1.57571e-18
Aqcoe4G140400	Chr_04	17126032	17126232	6	0.131202	0.482323	0.312831	1.18514e-06
Aqcoe4G141100	Chr_04	17371498	17371698	8	0.332166	0.644062	0.534072	3.37009e-17
Aqcoe4G141100	Chr_04	17371698	17371898	8	0.364439	0.732654	0.458461	5.52918e-35
Aqcoe4G141100	Chr_04	17371898	17372098	8	0.391966	0.836802	0.493979	1.52574e-23
Aqcoe4G142600	Chr_04	17568476	17568676	10	0.121539	0.391322	0.236236	2.33838e-15
Aqcoe4G142800	Chr_04	17591420	17591620	11	0.216243	0.95277	0.197161	1.52495e-32
Aqcoe4G142800	Chr_04	17591620	17591820	9	0.2271	0.861525	0.27439	2.69102e-44
Aqcoe4G146700	Chr_04	18180256	18180456	8	0.369667	0.690751	0.517374	3.27709e-08
Aqcoe4G146700	Chr_04	18180656	18180856	8	0.203204	0.466528	0.409737	1.48603e-08
Aqcoe4G146700	Chr_04	18181256	18181456	7	0.102547	0.48572	0.227235	2.41102e-22
Aqcoe4G146700	Chr_04	18182456	18182656	10	0.087454	0.546067	0.154875	1.69007e-25
Aqcoe4G151600	Chr_04	19018742	19018942	9	0.430759	0.73153	0.56636	3.62106e-06
Aqcoe4G151800	Chr_04	19045722	19045922	8	0.00367647	0.321717	0.00933622	1.02385e-16
Aqcoe4G152700	Chr_04	19435819	19436019	6	0.276106	0.810734	0.344597	1.62739e-06
Aqcoe4G153400	Chr_04	19690332	19690532	6	0.597323	0.95141	0.57971	3.58337e-21
Aqcoe4G153500	Chr_04	19690259	19690459	6	0.597323	0.95141	0.57971	3.58337e-21
Aqcoe4G154600	Chr_04	19846668	19846868	8	0.357482	0.744579	0.568634	1.51501e-06
Aqcoe4G157800	Chr_04	21129672	21129872	18	0.216274	0.521756	0.298926	1.95992e-82
Aqcoe4G158500	Chr_04	21247278	21247478	8	0.00938538	0.370722	0.0198521	3.45308e-36
Aqcoe4G159000	Chr_04	21306592	21306792	6	0.608928	0.928354	0.663292	2.47032e-09
Aqcoe4G159000	Chr_04	21307392	21307592	6	0.238835	0.866145	0.245515	9.07163e-11
Aqcoe4G159300	Chr_04	21356833	21357033	10	0.462459	0.963892	0.428762	5.05645e-19
Aqcoe4G159300	Chr_04	21357233	21357433	7	0.0290495	0.441734	0.0836182	1.94381e-16
Aqcoe4G159600	Chr_04	21389905	21390105	6	0.342127	0.810853	0.409636	7.1407e-42
Aqcoe4G160400	Chr_04	21475854	21476054	8	0.494114	0.883749	0.53327	1.83418e-08
Aqcoe4G162400	Chr_04	21893345	21893545	8	0.365703	0.704055	0.434304	4.23208e-06
Aqcoe4G162700	Chr_04	21952200	21952400	12	0.452295	0.843091	0.486259	9.59705e-13
Aqcoe4G162700	Chr_04	21954200	21954400	7	0.486314	0.811505	0.532071	2.4481e-06
Aqcoe4G166800	Chr_04	22524750	22524950	6	0.296414	0.816766	0.364073	9.41798e-08
Aqcoe4G168500	Chr_04	22840659	22840859	7	0.364643	0.804247	0.382777	4.6835e-07
Aqcoe4G168500	Chr_04	22840859	22841059	10	0.347938	0.78683	0.365037	2.87189e-11
Aqcoe4G169600	Chr_04	23036368	23036568	6	0.180073	0.527432	0.433316	3.32599e-25
Aqcoe4G173100	Chr_04	24003472	24003672	6	0	0.951149	0	4.49303e-56
Aqcoe4G175600	Chr_04	24419768	24419968	6	0.55253	0.938614	0.462422	6.55339e-17
Aqcoe4G177600	Chr_04	24626020	24626220	7	0.182785	0.787613	0.242725	4.4804e-19
Aqcoe4G177600	Chr_04	24626220	24626420	6	0.260619	0.889204	0.29431	3.07178e-18
Aqcoe4G180800	Chr_04	25376077	25376277	7	0.108608	0.53048	0.204122	1.46953e-13
Aqcoe4G181900	Chr_04	25730748	25730948	7	0.0158871	0.328603	0.0898976	1.02082e-31
Aqcoe4G183000	Chr_04	25945508	25945708	6	0.0633528	0.429894	0.135381	2.19458e-06
Aqcoe4G184500	Chr_04	26245302	26245502	6	0.0995065	0.540714	0.158945	3.13069e-21
Aqcoe4G187100	Chr_04	27058242	27058442	8	0.29585	0.862544	0.375564	3.89059e-31
Aqcoe4G187600	Chr_04	27111510	27111710	6	0.0131636	0.424224	0.0291912	1.22234e-25
Aqcoe4G187700	Chr_04	27111550	27111750	6	0.0131636	0.424224	0.0291912	1.22234e-25
Aqcoe4G188000	Chr_04	27157018	27157218	7	0.316755	0.830823	0.293363	4.58371e-19
Aqcoe4G188000	Chr_04	27169018	27169218	7	0.022807	0.391844	0.0467093	5.99643e-10
Aqcoe4G188000	Chr_04	27169618	27169818	6	0	0.983292	0	7.50524e-33
Aqcoe4G189100	Chr_04	27408878	27409078	9	0.0549282	0.409112	0.0831299	8.13593e-33
Aqcoe4G189200	Chr_04	27411572	27411772	6	0.257841	0.541454	0.424841	4.67383e-07
Aqcoe4G190300	Chr_04	27612448	27612648	8	0.0413028	0.843903	0.0515174	2.45648e-35
Aqcoe4G190300	Chr_04	27612648	27612848	10	0.249606	0.71641	0.3352	1.99854e-11
Aqcoe4G190300	Chr_04	27613448	27613648	6	0.240592	0.725846	0.333648	4.35363e-08
Aqcoe4G190300	Chr_04	27613648	27613848	12	0.398797	0.864811	0.352143	3.61614e-13
Aqcoe4G190300	Chr_04	27614848	27615048	10	0.0256935	0.773187	0.0353355	7.84557e-29
Aqcoe4G193900	Chr_04	28341126	28341326	6	0.550288	0.944927	0.44345	3.01746e-16
Aqcoe4G194300	Chr_04	28369884	28370084	6	0.269114	0.744233	0.360808	2.1745e-08
Aqcoe4G194300	Chr_04	28370284	28370484	11	0.24214	0.731969	0.459094	1.08935e-14
Aqcoe4G195200	Chr_04	28608007	28608207	6	0.333333	0.955808	0.278319	2.28863e-06
Aqcoe4G196800	Chr_04	29274428	29274628	8	0.175631	0.438693	0.406295	4.70484e-05
Aqcoe4G198900	Chr_04	29714028	29714228	6	0.339575	0.971237	0.349744	1.95938e-06
Aqcoe4G198900	Chr_04	29714228	29714428	6	0.237054	0.988506	0.230997	1.23314e-14
Aqcoe4G198900	Chr_04	29718428	29718628	6	0.00268817	0.843248	0.00424276	5.69051e-45
Aqcoe4G200200	Chr_04	29994438	29994638	6	0.168815	0.454078	0.336661	4.85194e-08
Aqcoe4G202800	Chr_04	30908295	30908495	8	0.203568	0.739277	0.258105	9.07408e-14
Aqcoe4G203800	Chr_04	31078393	31078593	6	0.53033	0.961987	0.527962	2.96194e-05
Aqcoe4G203800	Chr_04	31080193	31080393	8	0.152965	0.943943	0.0972544	2.50688e-136
Aqcoe4G203800	Chr_04	31080393	31080593	12	0.301105	0.901576	0.292399	9.07428e-43
Aqcoe4G203900	Chr_04	31078420	31078620	6	0.53033	0.961987	0.527962	2.96194e-05
Aqcoe4G204200	Chr_04	31178672	31178872	10	0.00351619	0.347818	0.0252756	4.4346e-34
Aqcoe4G204200	Chr_04	31178872	31179072	10	0.0270762	0.449666	0.126557	1.30148e-38
Aqcoe4G207200	Chr_04	31621749	31621949	6	0.138596	0.49656	0.325644	8.80808e-13
Aqcoe4G216100	Chr_04	34040404	34040604	6	0.0364372	0.503061	0.0502719	2.95986e-19
Aqcoe4G216500	Chr_04	34112297	34112497	7	0.307898	0.931671	0.421349	4.10658e-08
Aqcoe4G216800	Chr_04	34241494	34241694	6	0.242331	0.910391	0.217898	4.98619e-47
Aqcoe4G216800	Chr_04	34241694	34241894	10	0.0544857	0.668375	0.0498299	4.77686e-76
Aqcoe4G217300	Chr_04	34277176	34277376	10	0.265456	0.656423	0.358115	1.23809e-08
Aqcoe4G220200	Chr_04	34948208	34948408	6	0.00347222	0.749765	0.00515321	7.82246e-34
Aqcoe4G223200	Chr_04	35418702	35418902	12	0.235543	0.790685	0.292661	1.74201e-22
Aqcoe4G223200	Chr_04	35421702	35421902	22	0.428605	0.853235	0.493797	1.19665e-17
Aqcoe4G223200	Chr_04	35421902	35422102	8	0.126899	0.849617	0.148418	1.55169e-21
Aqcoe4G223200	Chr_04	35422102	35422302	10	0.0937271	0.70325	0.213593	1.37552e-17
Aqcoe4G223600	Chr_04	35562775	35562975	7	0.0306452	0.414755	0.0620726	5.26305e-21
Aqcoe4G223700	Chr_04	35572976	35573176	6	0.148451	0.451406	0.349377	6.32642e-15
Aqcoe4G223700	Chr_04	35573176	35573376	10	0.0386503	0.513778	0.145979	8.04863e-42
Aqcoe4G223700	Chr_04	35573376	35573576	8	0.0134256	0.737154	0.0210601	2.78633e-40
Aqcoe4G223700	Chr_04	35581176	35581376	8	0.00710488	0.68914	0.00909359	6.80473e-58
Aqcoe4G223700	Chr_04	35581376	35581576	6	0.00124378	0.44715	0.00239317	1.23066e-33
Aqcoe4G223700	Chr_04	35581576	35581776	6	0.0485727	0.478586	0.135232	6.54966e-25
Aqcoe4G224000	Chr_04	35643540	35643740	7	0.10797	0.623219	0.183268	1.1144e-07
Aqcoe4G225500	Chr_04	35975798	35975998	8	0.0936341	0.355464	0.287259	6.67105e-14
Aqcoe4G226500	Chr_04	36219608	36219808	8	0.157823	0.921547	0.125852	4.10018e-44
Aqcoe4G226600	Chr_04	36219656	36219856	6	0.256914	0.924286	0.228808	9.16062e-24
Aqcoe4G227700	Chr_04	36420194	36420394	6	0.534027	0.910778	0.674048	3.61116e-05
Aqcoe4G228400	Chr_04	36480113	36480313	12	0.60988	0.903755	0.687438	7.59495e-15
Aqcoe4G228500	Chr_04	36482792	36482992	14	0.260124	0.568313	0.461584	1.0052e-07
Aqcoe4G229000	Chr_04	36572560	36572760	7	0.349562	0.958357	0.431144	6.07335e-07
Aqcoe4G229500	Chr_04	36616724	36616924	8	0.338004	0.782941	0.467967	8.18004e-11
Aqcoe4G231100	Chr_04	36986478	36986678	6	0.639688	0.925412	0.586238	1.35843e-09
Aqcoe4G233400	Chr_04	37448184	37448384	6	0.18019	0.858586	0.198324	2.44027e-07
Aqcoe4G233400	Chr_04	37448584	37448784	6	0.18504	0.581613	0.289897	5.76519e-06
Aqcoe4G234600	Chr_04	37653438	37653638	6	0.156984	0.466317	0.338143	2.70157e-14
Aqcoe4G236500	Chr_04	38223622	38223822	7	0.0200605	0.512088	0.0372	5.16515e-18
Aqcoe4G239500	Chr_04	38651174	38651374	10	0.24088	0.529118	0.479028	1.0772e-08
Aqcoe4G240200	Chr_04	38817130	38817330	6	0.0957652	0.628826	0.149011	1.57827e-14
Aqcoe4G240200	Chr_04	38817530	38817730	8	0.501599	0.947353	0.526314	6.57925e-12
Aqcoe4G240300	Chr_04	38846748	38846948	9	0.392128	0.830141	0.516061	1.28235e-11
Aqcoe4G240700	Chr_04	38863634	38863834	6	0.360326	0.838558	0.431388	3.38976e-09
Aqcoe4G241000	Chr_04	38872611	38872811	7	0.0156556	0.657445	0.0245264	2.88254e-45
Aqcoe4G241000	Chr_04	38877411	38877611	6	0	0.429119	0	9.00762e-19
Aqcoe4G241000	Chr_04	38877611	38877811	6	0.195432	0.781716	0.230747	7.71178e-12
Aqcoe4G242200	Chr_04	39096598	39096798	8	0.0289263	0.37572	0.105771	7.20375e-30
Aqcoe4G242300	Chr_04	39105794	39105994	6	0.128141	0.45743	0.257188	3.87658e-07
Aqcoe4G242300	Chr_04	39105994	39106194	8	0.43966	0.757488	0.496838	5.05922e-06
Aqcoe4G243200	Chr_04	39250568	39250768	6	0.236294	0.544492	0.402355	8.9595e-09
Aqcoe4G243200	Chr_04	39251968	39252168	7	0.240369	0.512212	0.427799	5.32757e-06
Aqcoe4G243300	Chr_04	39260224	39260424	11	0.0339394	0.36772	0.0720741	4.12682e-16
Aqcoe4G243300	Chr_04	39260424	39260624	10	0.00322581	0.444853	0.0106259	2.32639e-18
Aqcoe4G243300	Chr_04	39260624	39260824	6	0.117773	0.574426	0.233388	8.51161e-21
Aqcoe4G243300	Chr_04	39261024	39261224	10	0.0783911	0.497758	0.15943	1.44984e-37
Aqcoe4G243400	Chr_04	39266206	39266406	6	0.0757186	0.629638	0.10546	1.23359e-14
Aqcoe4G244900	Chr_04	39442774	39442974	6	0.156117	0.489431	0.392469	5.83751e-09
Aqcoe4G245300	Chr_04	39529529	39529729	10	0.323543	0.666374	0.478215	1.08362e-11
Aqcoe4G245300	Chr_04	39530129	39530329	12	0.36346	0.823256	0.447866	7.84545e-17
Aqcoe4G245300	Chr_04	39530929	39531129	8	0.374746	0.727379	0.476227	1.09602e-06
Aqcoe4G245300	Chr_04	39531729	39531929	6	0.156333	0.644755	0.221345	3.33155e-12
Aqcoe4G245300	Chr_04	39534529	39534729	10	0.332836	0.787973	0.379192	5.63156e-16
Aqcoe4G245600	Chr_04	39571196	39571396	6	0.144195	0.72803	0.32706	1.72704e-13
Aqcoe4G245700	Chr_04	39573692	39573892	12	0.511591	0.862407	0.523199	5.65959e-07
Aqcoe4G247900	Chr_04	39856036	39856236	8	0.177101	0.581482	0.319056	1.87767e-12
Aqcoe4G247900	Chr_04	39857036	39857236	8	0.0827827	0.534192	0.171156	3.58165e-12
Aqcoe4G248000	Chr_04	39856997	39857197	6	0.0827827	0.534192	0.171156	3.58165e-12
Aqcoe4G248400	Chr_04	39896573	39896773	10	0.360163	0.629067	0.51593	1.31772e-13
Aqcoe4G248800	Chr_04	39928347	39928547	8	0.243014	0.498066	0.486065	9.50371e-15
Aqcoe4G249300	Chr_04	39957992	39958192	10	0.197667	0.897092	0.245553	5.90186e-31
Aqcoe4G249300	Chr_04	39958592	39958792	6	0.0221669	0.374561	0.0721504	6.9156e-09
Aqcoe4G250100	Chr_04	40106850	40107050	8	0.300287	0.785138	0.393958	4.68628e-07
Aqcoe4G251000	Chr_04	40152344	40152544	8	0.53781	0.949673	0.535382	6.05415e-09
Aqcoe4G251800	Chr_04	40224974	40225174	9	0.28906	0.590041	0.409953	4.09904e-06
Aqcoe4G252600	Chr_04	40294724	40294924	8	0.346318	0.75285	0.43241	3.61015e-06
Aqcoe4G253000	Chr_04	40320828	40321028	9	0.00870476	0.73338	0.0150774	2.5907e-29
Aqcoe4G253400	Chr_04	40353858	40354058	6	0.442525	0.912258	0.452124	2.96366e-05
Aqcoe4G253400	Chr_04	40354058	40354258	9	0.503173	0.869964	0.558881	1.34126e-06
Aqcoe4G254700	Chr_04	40466978	40467178	8	0.00337838	0.426703	0.00939471	1.50364e-18
Aqcoe4G256600	Chr_04	40732560	40732760	10	0.0614716	0.493181	0.0991684	4.71431e-33
Aqcoe4G258900	Chr_04	40985694	40985894	8	0.454757	0.825564	0.605409	4.72058e-08
Aqcoe4G260800	Chr_04	41179134	41179334	6	0.479072	0.789202	0.53971	1.54309e-08
Aqcoe4G264000	Chr_04	41450486	41450686	8	0.133057	0.642883	0.218464	4.95169e-10
Aqcoe4G264300	Chr_04	41478185	41478385	8	0.0586193	0.468382	0.127969	4.27818e-31
Aqcoe4G264300	Chr_04	41478385	41478585	8	0.00781441	0.621732	0.0192467	1.74634e-34
Aqcoe4G264300	Chr_04	41479385	41479585	18	0.334283	0.592349	0.548026	1.35865e-06
Aqcoe4G264500	Chr_04	41484461	41484661	7	0.443739	0.716741	0.58868	7.17586e-12
Aqcoe4G265500	Chr_04	41733400	41733600	6	0.26051	0.664697	0.391866	6.82507e-11
Aqcoe4G266000	Chr_04	41781297	41781497	15	0.420799	0.71951	0.584983	5.14947e-07
Aqcoe4G266000	Chr_04	41782497	41782697	8	0.191199	0.692227	0.275921	2.65749e-13
Aqcoe4G268000	Chr_04	42081120	42081320	8	0.255443	0.653249	0.3776	2.58904e-13
Aqcoe4G268000	Chr_04	42082120	42082320	14	0.178239	0.472793	0.406542	1.41408e-11
Aqcoe4G268400	Chr_04	42129548	42129748	6	0.290889	0.640182	0.390664	7.05731e-09
Aqcoe4G270300	Chr_04	42271340	42271540	16	0.400143	0.69073	0.560476	2.99222e-06
Aqcoe4G271100	Chr_04	42373437	42373637	10	0.00299719	0.865179	0.0059137	7.79745e-115
Aqcoe4G271100	Chr_04	42373637	42373837	6	0	0.784514	0	6.73704e-44
Aqcoe4G272100	Chr_04	42449726	42449926	6	0.358725	0.728466	0.433586	3.54024e-08
Aqcoe4G273600	Chr_04	42560576	42560776	8	0.454819	0.777516	0.60299	1.41434e-05
Aqcoe4G273600	Chr_04	42560976	42561176	7	0.140169	0.502268	0.234448	1.66041e-08
Aqcoe4G275100	Chr_04	42640196	42640396	6	0.321494	0.700112	0.533839	5.45899e-15
Aqcoe4G275800	Chr_04	42708141	42708341	12	0.480693	0.842216	0.586928	1.46804e-09
Aqcoe4G276100	Chr_04	42720855	42721055	6	0.614894	0.889469	0.749025	4.82658e-06
Aqcoe4G279900	Chr_04	42971704	42971904	6	0.231127	0.533232	0.45848	3.98283e-10
Aqcoe4G280600	Chr_04	43015238	43015438	9	0.211973	0.567516	0.375648	1.14093e-11
Aqcoe4G284300	Chr_04	43389144	43389344	10	0.216716	0.531176	0.404398	1.13362e-13
Aqcoe4G285600	Chr_04	43519938	43520138	8	0.118247	0.440007	0.270482	1.87084e-17
Aqcoe4G287900	Chr_04	43693056	43693256	14	0	0.379355	0	5.9418e-12
Aqcoe4G288000	Chr_04	43696289	43696489	8	0.303011	0.723927	0.373939	1.20443e-08
Aqcoe4G288300	Chr_04	43730682	43730882	8	0.267544	0.560226	0.493287	4.04597e-06
Aqcoe4G288600	Chr_04	43755258	43755458	7	0.125235	0.488193	0.236482	2.98716e-06
Aqcoe4G289800	Chr_04	43845138	43845338	7	0.328237	0.612929	0.597024	3.42214e-08
Aqcoe4G290300	Chr_04	43868464	43868664	10	0.228564	0.566108	0.399794	4.32947e-10
Aqcoe4G290400	Chr_04	43869266	43869466	9	0.269162	0.614445	0.466883	4.34715e-08
Aqcoe4G290800	Chr_04	43915818	43916018	8	0.0610348	0.623779	0.177352	2.85975e-54
Aqcoe4G290800	Chr_04	43916218	43916418	6	0.103972	0.655606	0.156126	6.81834e-33
Aqcoe4G291900	Chr_04	44036988	44037188	12	0.00471698	0.807341	0.00871638	2.94564e-19
Aqcoe4G292200	Chr_04	44080892	44081092	11	0.116046	0.50247	0.23368	9.71316e-12
Aqcoe4G293500	Chr_04	44172615	44172815	13	0.290892	0.64596	0.49937	4.35328e-12
Aqcoe4G293500	Chr_04	44172815	44173015	10	0.32999	0.596115	0.403054	1.19249e-07
Aqcoe4G293700	Chr_04	44196005	44196205	13	0.375725	0.760192	0.459125	1.85375e-08
Aqcoe4G295100	Chr_04	44293900	44294100	6	0.586459	0.844946	0.64904	7.74264e-07
Aqcoe4G296500	Chr_04	44421098	44421298	8	0.330827	0.659064	0.55005	2.6656e-08
Aqcoe4G296600	Chr_04	44422762	44422962	6	0.588124	0.98596	0.573278	1.36983e-08
Aqcoe4G296800	Chr_04	44443660	44443860	14	0.00319983	0.424575	0.00691864	9.07763e-126
Aqcoe4G296900	Chr_04	44454062	44454262	7	0.247883	0.578595	0.415421	2.57168e-06
Aqcoe4G296900	Chr_04	44454662	44454862	11	0.202544	0.594747	0.300398	3.55052e-15
Aqcoe4G297500	Chr_04	44489118	44489318	11	0.452638	0.800041	0.460218	8.48337e-15
Aqcoe4G297500	Chr_04	44490118	44490318	6	0	0.676431	0	5.23876e-66
Aqcoe4G297500	Chr_04	44490318	44490518	8	0.00515464	0.345226	0.0231498	1.41683e-27
Aqcoe4G297800	Chr_04	44518600	44518800	15	0.072863	0.582837	0.12587	2.90001e-54
Aqcoe4G298800	Chr_04	44644768	44644968	6	0.352358	0.847606	0.380955	1.71421e-11
Aqcoe4G298800	Chr_04	44646168	44646368	13	0.603804	0.879007	0.586079	7.64248e-07
Aqcoe4G299100	Chr_04	44663560	44663760	8	0.537927	0.862081	0.554757	2.6666e-13
Aqcoe4G299200	Chr_04	44665753	44665953	6	0.17222	0.668186	0.250847	1.68116e-12
Aqcoe4G299300	Chr_04	44671974	44672174	8	0.380471	0.662431	0.544252	4.23487e-05
Aqcoe4G299500	Chr_04	44714690	44714890	8	0.369712	0.870383	0.40558	1.03088e-09
Aqcoe4G299500	Chr_04	44715690	44715890	7	0.344086	0.710053	0.392978	1.67845e-21
Aqcoe4G300800	Chr_04	44797480	44797680	6	0.0687917	0.325449	0.195548	1.01105e-17
Aqcoe4G301000	Chr_04	44799686	44799886	6	0.517507	0.837257	0.613502	9.9348e-06
Aqcoe4G301000	Chr_04	44799886	44800086	6	0.215438	0.466306	0.418586	7.0329e-18
Aqcoe4G301400	Chr_04	44855422	44855622	6	0.430465	0.784774	0.461256	1.12761e-11
Aqcoe4G301400	Chr_04	44856622	44856822	6	0.326023	0.596671	0.600092	4.06725e-06
Aqcoe4G314200	Chr_04	45748206	45748406	12	0.570908	0.86196	0.645396	1.64765e-06
Aqcoe5G002700	Chr_05	157622	157822	28	0.0130424	0.776345	0.0168358	8.9592e-76
Aqcoe5G002700	Chr_05	157822	158022	8	0.00669643	0.795708	0.0115257	1.81468e-33
Aqcoe5G004300	Chr_05	246696	246896	10	0.0042708	0.751793	0.00743622	4.40254e-68
Aqcoe5G004300	Chr_05	246896	247096	10	0.00103093	0.330015	0.000984966	3.04077e-42
Aqcoe5G005900	Chr_05	365846	366046	8	0.435389	0.694564	0.527489	1.7101e-08
Aqcoe5G012100	Chr_05	730012	730212	8	0	0.269675	0	9.49476e-33
Aqcoe5G012600	Chr_05	758480	758680	8	0.117324	0.381528	0.294341	6.10285e-12
Aqcoe5G015000	Chr_05	856236	856436	11	0.00181818	0.956479	0.00129857	2.91685e-76
Aqcoe5G015000	Chr_05	856436	856636	10	0.00204082	0.961945	0.00212397	9.60925e-51
Aqcoe5G015000	Chr_05	856636	856836	13	0.030328	0.884341	0.0417468	7.36448e-79
Aqcoe5G020600	Chr_05	1156874	1157074	7	0.178681	0.535083	0.333885	1.51594e-06
Aqcoe5G021200	Chr_05	1178422	1178622	6	0.0574062	0.316953	0.132073	2.90986e-10
Aqcoe5G021200	Chr_05	1181022	1181222	10	0.27025	0.584893	0.444381	3.10832e-07
Aqcoe5G021200	Chr_05	1181422	1181622	8	0.02474	0.502989	0.071466	1.51881e-26
Aqcoe5G022000	Chr_05	1217994	1218194	8	0.0556116	0.496114	0.10105	6.87946e-62
Aqcoe5G022000	Chr_05	1218394	1218594	6	0.37435	0.864741	0.286251	3.57866e-39
Aqcoe5G025100	Chr_05	1404100	1404300	8	0.196225	0.523829	0.376647	9.76347e-16
Aqcoe5G026100	Chr_05	1445102	1445302	6	0.153907	0.577769	0.277242	3.7056e-10
Aqcoe5G026100	Chr_05	1445902	1446102	9	0.478163	0.892322	0.600074	2.21557e-06
Aqcoe5G026200	Chr_05	1449244	1449444	8	0.0012553	0.346925	0.00644576	1.84151e-59
Aqcoe5G029000	Chr_05	1575085	1575285	8	0.132924	0.528513	0.294554	4.79175e-09
Aqcoe5G029400	Chr_05	1597674	1597874	10	0.277975	0.690335	0.402365	3.14055e-09
Aqcoe5G029800	Chr_05	1610642	1610842	10	0.235568	0.670423	0.354237	1.88916e-07
Aqcoe5G031700	Chr_05	1696643	1696843	10	0	0.524254	0	4.83972e-65
Aqcoe5G031700	Chr_05	1696843	1697043	10	0	0.518804	0	1.22834e-65
Aqcoe5G031700	Chr_05	1697043	1697243	14	0	0.435736	0	6.3511e-60
Aqcoe5G032200	Chr_05	1726396	1726596	8	0.454546	0.847067	0.542969	1.32142e-06
Aqcoe5G033200	Chr_05	1806388	1806588	7	0.0324481	0.647403	0.0508029	3.46006e-39
Aqcoe5G033300	Chr_05	1807918	1808118	10	0.0302689	0.328103	0.124316	4.41309e-11
Aqcoe5G035800	Chr_05	1914956	1915156	12	0.137174	0.62783	0.189663	3.0659e-25
Aqcoe5G035800	Chr_05	1915356	1915556	9	0.41664	0.81775	0.457313	1.09759e-05
Aqcoe5G036000	Chr_05	1925112	1925312	6	0.227107	0.541871	0.390512	1.9325e-11
Aqcoe5G037000	Chr_05	1969996	1970196	6	0.0560041	0.448173	0.109784	2.26008e-11
Aqcoe5G039900	Chr_05	2119604	2119804	7	0.290595	0.926207	0.27449	1.03787e-08
Aqcoe5G043600	Chr_05	2297070	2297270	6	0.161853	0.851804	0.178736	1.69002e-65
Aqcoe5G043600	Chr_05	2297470	2297670	8	0.00125	0.259258	0.00831116	1.27082e-22
Aqcoe5G048700	Chr_05	2620148	2620348	6	0.00757576	0.662178	0.00838635	1.14187e-21
Aqcoe5G054000	Chr_05	2944067	2944267	7	0.351905	0.684074	0.462669	2.68399e-10
Aqcoe5G060400	Chr_05	3335522	3335722	6	0.0539611	0.44124	0.0920529	1.02109e-17
Aqcoe5G061300	Chr_05	3364708	3364908	8	0.12724	0.58824	0.198851	3.66692e-45
Aqcoe5G061300	Chr_05	3364908	3365108	8	0.267727	0.638141	0.381186	2.56902e-13
Aqcoe5G063800	Chr_05	3498125	3498325	8	0.17497	0.937171	0.197147	3.94904e-21
Aqcoe5G063800	Chr_05	3498325	3498525	6	0.367655	0.907164	0.36908	7.27337e-11
Aqcoe5G064000	Chr_05	3500652	3500852	8	0.375246	0.980594	0.324965	2.67224e-12
Aqcoe5G064400	Chr_05	3508541	3508741	8	0.126681	0.416914	0.303967	5.66663e-16
Aqcoe5G065100	Chr_05	3538656	3538856	6	0.125389	0.391398	0.348702	2.7243e-09
Aqcoe5G069500	Chr_05	3757883	3758083	12	0.335379	0.952605	0.214745	3.42697e-78
Aqcoe5G069500	Chr_05	3758083	3758283	12	0.284977	0.939085	0.224605	8.35946e-199
Aqcoe5G074400	Chr_05	3989774	3989974	12	0.125688	0.450402	0.266689	1.18757e-11
Aqcoe5G074400	Chr_05	3990774	3990974	6	0.267232	0.831542	0.334717	6.14078e-10
Aqcoe5G074400	Chr_05	3991174	3991374	6	0.0166274	0.75053	0.0313046	2.77704e-32
Aqcoe5G074400	Chr_05	3991374	3991574	6	0.0249452	0.34623	0.0940718	5.55448e-15
Aqcoe5G074400	Chr_05	3991774	3991974	10	0.270055	0.747125	0.337067	6.03961e-12
Aqcoe5G077100	Chr_05	4127720	4127920	8	0.369152	0.729633	0.45219	1.21383e-05
Aqcoe5G077100	Chr_05	4127920	4128120	8	0.328799	0.764868	0.430225	1.02589e-08
Aqcoe5G077100	Chr_05	4128120	4128320	10	0.00630869	0.69029	0.0156125	1.95169e-43
Aqcoe5G080500	Chr_05	4297231	4297431	7	0.30614	0.889525	0.346677	1.20687e-08
Aqcoe5G080700	Chr_05	4308746	4308946	9	0.19573	0.69682	0.306252	8.88564e-08
Aqcoe5G087000	Chr_05	4657070	4657270	6	0.121001	0.431508	0.405008	9.34953e-08
Aqcoe5G087000	Chr_05	4657270	4657470	8	0.225793	0.567201	0.394724	3.82775e-10
Aqcoe5G087400	Chr_05	4680902	4681102	8	0.276283	0.563099	0.447854	4.02103e-08
Aqcoe5G089300	Chr_05	4798304	4798504	7	0.20534	0.672639	0.294213	4.50612e-09
Aqcoe5G092100	Chr_05	4936418	4936618	8	0.028556	0.626652	0.0425102	4.97905e-15
Aqcoe5G092100	Chr_05	4936618	4936818	8	0	0.728319	0	5.42598e-20
Aqcoe5G092100	Chr_05	4936818	4937018	7	0.0603075	0.476455	0.137304	3.23074e-09
Aqcoe5G092800	Chr_05	4974874	4975074	8	0	0.401998	0	8.14823e-19
Aqcoe5G093300	Chr_05	5012810	5013010	10	0.43322	0.857317	0.496138	2.69618e-10
Aqcoe5G096700	Chr_05	5181706	5181906	10	0.00419118	0.366047	0.0107009	2.42336e-33
Aqcoe5G097000	Chr_05	5190502	5190702	6	0.0327159	0.320315	0.137934	4.33662e-11
Aqcoe5G097400	Chr_05	5211464	5211664	6	0.348298	0.768853	0.443622	4.02744e-07
Aqcoe5G100300	Chr_05	5372302	5372502	10	0.513693	0.845006	0.444853	4.77996e-11
Aqcoe5G101700	Chr_05	5456086	5456286	10	0.0110178	0.463993	0.0177844	2.53945e-45
Aqcoe5G103300	Chr_05	5544513	5544713	10	0.427012	0.914568	0.48581	1.20813e-11
Aqcoe5G103800	Chr_05	5576720	5576920	7	0.0082355	0.492388	0.0172106	2.88373e-45
Aqcoe5G106000	Chr_05	5675298	5675498	7	0.0922033	0.371357	0.259687	2.41697e-09
Aqcoe5G106100	Chr_05	5689202	5689402	8	0.465443	0.822962	0.582433	3.10708e-08
Aqcoe5G106400	Chr_05	5698548	5698748	9	0.00171821	0.376688	0.0026979	1.35836e-124
Aqcoe5G106400	Chr_05	5698948	5699148	13	0.0463493	0.678838	0.0328688	5.25827e-181
Aqcoe5G106400	Chr_05	5699148	5699348	8	0.255729	0.79984	0.312716	1.15824e-23
Aqcoe5G106700	Chr_05	5715616	5715816	8	0.0121677	0.878298	0.0125665	4.9774e-91
Aqcoe5G106800	Chr_05	5727572	5727772	10	0.366241	0.769082	0.532194	5.62422e-09
Aqcoe5G108300	Chr_05	5850429	5850629	8	0.17856	0.623917	0.336303	2.66749e-08
Aqcoe5G108600	Chr_05	5873370	5873570	8	0.0249658	0.451634	0.0625169	4.10924e-15
Aqcoe5G112500	Chr_05	6157886	6158086	16	0.0110227	0.743986	0.0077597	1.86904e-200
Aqcoe5G112900	Chr_05	6183831	6184031	7	0.269393	0.619927	0.394654	1.10761e-23
Aqcoe5G113200	Chr_05	6199700	6199900	6	0.168754	0.429411	0.375813	1.00866e-07
Aqcoe5G116100	Chr_05	6352248	6352448	14	0.0829165	0.33484	0.226899	1.13819e-17
Aqcoe5G116300	Chr_05	6368286	6368486	9	0.10638	0.804703	0.125847	8.19457e-59
Aqcoe5G116300	Chr_05	6368486	6368686	6	0.143699	0.838561	0.184054	3.10039e-38
Aqcoe5G116600	Chr_05	6378166	6378366	6	0.0773851	0.493258	0.142249	3.64073e-10
Aqcoe5G116700	Chr_05	6379680	6379880	14	0.35947	0.724539	0.468741	1.52624e-08
Aqcoe5G118500	Chr_05	6500766	6500966	10	0.0641509	0.492822	0.149514	4.1074e-34
Aqcoe5G120700	Chr_05	6614246	6614446	8	0	0.355813	0	7.76929e-67
Aqcoe5G125600	Chr_05	6878240	6878440	8	0.189394	0.524508	0.36219	4.34855e-06
Aqcoe5G126000	Chr_05	6915790	6915990	6	0.199011	0.687243	0.339959	1.71879e-10
Aqcoe5G126100	Chr_05	6915747	6915947	6	0.199011	0.687243	0.339959	1.71879e-10
Aqcoe5G129100	Chr_05	7075438	7075638	6	0.579327	0.937725	0.478287	3.64927e-15
Aqcoe5G129100	Chr_05	7075638	7075838	11	0.410957	0.963108	0.362779	3.51647e-45
Aqcoe5G129500	Chr_05	7095387	7095587	11	0.292507	0.543885	0.510289	3.36269e-07
Aqcoe5G130400	Chr_05	7176620	7176820	7	0.140634	0.452781	0.250994	2.63469e-28
Aqcoe5G130400	Chr_05	7176820	7177020	8	0.112372	0.606743	0.211553	5.87018e-36
Aqcoe5G130700	Chr_05	7195094	7195294	8	0.269551	0.772856	0.357965	4.93082e-09
Aqcoe5G131700	Chr_05	7276583	7276783	6	0	0.523874	0	2.52166e-14
Aqcoe5G134500	Chr_05	7459217	7459417	6	0.223676	0.514691	0.375413	3.59812e-05
Aqcoe5G139300	Chr_05	7823630	7823830	6	0.207299	0.575898	0.337453	3.69292e-11
Aqcoe5G140600	Chr_05	7873146	7873346	6	0.00362319	0.526159	0.00678355	9.73633e-26
Aqcoe5G141400	Chr_05	7903402	7903602	6	0	0.251697	0	2.6585e-07
Aqcoe5G142100	Chr_05	7954669	7954869	6	0.448275	0.733929	0.56509	9.82246e-07
Aqcoe5G142600	Chr_05	7976828	7977028	10	0.0386772	0.357975	0.0989632	2.34723e-11
Aqcoe5G143700	Chr_05	8047322	8047522	6	0	0.39988	0	7.46257e-27
Aqcoe5G146900	Chr_05	8218364	8218564	8	0.185787	0.525731	0.356445	5.71095e-06
Aqcoe5G147600	Chr_05	8253472	8253672	16	0.173441	0.714318	0.235569	1.97465e-34
Aqcoe5G148300	Chr_05	8368564	8368764	7	0.042606	0.356078	0.143586	3.10724e-07
Aqcoe5G148400	Chr_05	8372600	8372800	6	0.138179	0.659869	0.195807	4.49871e-09
Aqcoe5G151600	Chr_05	8555741	8555941	6	0	0.277891	0	1.00578e-13
Aqcoe5G151600	Chr_05	8555941	8556141	15	0.000966184	0.385954	0.00399523	4.85943e-93
Aqcoe5G151600	Chr_05	8556141	8556341	12	0	0.270506	0	9.48565e-33
Aqcoe5G151600	Chr_05	8556341	8556541	18	0.159748	0.5319	0.321446	2.42687e-37
Aqcoe5G154600	Chr_05	8758820	8759020	8	0.0927307	0.440451	0.199802	1.19697e-13
Aqcoe5G156700	Chr_05	8921304	8921504	12	0.476864	0.763537	0.620785	1.01511e-06
[truncated: 7,096 more rows]

## Sheet: Table S5
Table S5. Statistics for differentially methylated genes (DMGs) among the four Aquilegia lineages/species. Only genes harboring a high density of differentially methylated regions (>2/kb) were considered DMGs.
Gene	Gene length	Number of DMR(s)	DMR Density (per kb)	Direction		Gene	Gene length	Number of DMR(s)	DMR Density (per kb)	Direction		Gene	Gene length	Number of DMR(s)	DMR Density (per kb)	Direction		Gene	Gene length	Number of DMR(s)	DMR Density (per kb)	Direction		Gene	Gene length	Number of DMR(s)	DMR Density (per kb)	Direction		Gene	Gene length	Number of DMR(s)	DMR Density (per kb)	Direction
Aqcoe4G300800	407	1	0.4914	American<European		Aqcoe7G037700	5753	1	0.0347645	A.japonica<American		Aqcoe5G470300	2371	1	0.0843526	A.japonica<European		Aqcoe3G101600	5771	1	0.034656	A.japonica<A.oxysepala		Aqcoe3G072300	10188	1	0.0196309	A.oxysepala<American		Aqcoe6G098300	1328	1	0.150602	A.oxysepala<European
Aqcoe1G466800	2849	2	0.1404	American<European		Aqcoe1G081600	1084	2	0.369004	A.japonica<American		Aqcoe5G087400	4083	1	0.0489836	A.japonica<European		Aqcoe2G268800	3205	2	0.124805	A.japonica<A.oxysepala		Aqcoe2G417000	3018	1	0.0662691	A.oxysepala<American		Aqcoe5G104300	5922	1	0.0337724	A.oxysepala<European
Aqcoe6G258900	4259	1	0.0469594	American<European		Aqcoe3G185600	4574	1	0.0437254	A.japonica<American		Aqcoe3G216200	19604	1	0.010202	A.japonica<European		Aqcoe6G128300	6792	1	0.0294464	A.japonica<A.oxysepala		Aqcoe1G174600	4563	3	0.131492	A.oxysepala<American		Aqcoe5G262000	1943	1	0.102934	A.oxysepala<European
Aqcoe5G427300	2653	2	0.150773	American<European		Aqcoe1G250400	9822	1	0.0203625	A.japonica<American		Aqcoe7G421400	42722	1	0.00468143	A.japonica<European		Aqcoe0015s0008	14099	1	0.0141854	A.japonica<A.oxysepala		Aqcoe4G189900	900	1	0.222222	A.oxysepala<American		Aqcoe2G162400	15159	1	0.0131935	A.oxysepala<European
Aqcoe7G263900	1482	1	0.134953	American<European		Aqcoe7G171900	6893	1	0.0290149	A.japonica<American		Aqcoe5G043000	1866	1	0.107181	A.japonica<European		Aqcoe1G333900	3539	1	0.0565131	A.japonica<A.oxysepala		Aqcoe2G262200	1361	1	0.146951	A.oxysepala<American		Aqcoe5G307100	3642	1	0.0549149	A.oxysepala<European
Aqcoe1G442800	3699	1	0.0540687	American<European		Aqcoe5G159900	6452	2	0.0619963	A.japonica<American		Aqcoe5G349900	2174	1	0.0919963	A.japonica<European		Aqcoe4G241000	6352	1	0.0314861	A.japonica<A.oxysepala		Aqcoe2G222400	6541	1	0.0305764	A.oxysepala<American		Aqcoe5G339600	2698	1	0.074129	A.oxysepala<European
Aqcoe6G148700	2251	2	0.177699	American<European		Aqcoe6G093600	2313	1	0.0864678	A.japonica<American		Aqcoe3G057500	1352	1	0.147929	A.japonica<European		Aqcoe6G289300	5521	1	0.0362253	A.japonica<A.oxysepala		Aqcoe1G214600	1146	1	0.17452	A.oxysepala<American		Aqcoe2G224000	11324	2	0.0353232	A.oxysepala<European
Aqcoe5G022000	1891	2	0.211528	American<European		Aqcoe5G211300	5170	1	0.0386847	A.japonica<American		Aqcoe5G353100	25750	1	0.00776699	A.japonica<European		Aqcoe2G044900	18563	2	0.0215482	A.japonica<A.oxysepala		Aqcoe3G051900	2236	1	0.0894454	A.oxysepala<American		Aqcoe2G375900	4201	1	0.0476077	A.oxysepala<European
Aqcoe5G002700	4007	2	0.0998253	American<European		Aqcoe3G016500	2933	2	0.136379	A.japonica<American		Aqcoe3G328100	2778	1	0.0719942	A.japonica<European		Aqcoe4G129900	4231	1	0.0472701	A.japonica<A.oxysepala		Aqcoe3G265900	10872	1	0.0183959	A.oxysepala<American		Aqcoe6G313100	2857	1	0.0700035	A.oxysepala<European
Aqcoe4G035300	936	1	0.213675	American<European		Aqcoe7G122100	10300	2	0.038835	A.japonica<American		Aqcoe1G036100	3838	1	0.0521105	A.japonica<European		Aqcoe5G178200	3399	1	0.0588408	A.japonica<A.oxysepala		Aqcoe2G066700	8382	1	0.0238607	A.oxysepala<American		Aqcoe7G207600	4028	1	0.0496524	A.oxysepala<European
Aqcoe4G153500	3862	1	0.0517866	American<European		Aqcoe7G177700	3591	1	0.0556948	A.japonica<American		Aqcoe7G032900	3567	1	0.0560695	A.japonica<European		Aqcoe5G133900	3407	1	0.0587027	A.japonica<A.oxysepala		Aqcoe2G240400	2211	1	0.0904568	A.oxysepala<American		Aqcoe6G170200	536	2	0.746269	A.oxysepala<European
Aqcoe1G097700	1872	1	0.106838	American<European		Aqcoe7G286900	11030	1	0.0181324	A.japonica<American		Aqcoe5G174400	1869	1	0.107009	A.japonica<European		Aqcoe3G102600	3932	1	0.0508647	A.japonica<A.oxysepala		Aqcoe5G223500	12680	1	0.0157729	A.oxysepala<American		Aqcoe3G127500	15289	2	0.0261626	A.oxysepala<European
Aqcoe4G249300	1565	2	0.255591	American<European		Aqcoe7G139300	2665	2	0.150094	A.japonica<American		Aqcoe4G007100	5341	1	0.0374462	A.japonica<European		Aqcoe6G235200	7214	1	0.0277239	A.japonica<A.oxysepala		Aqcoe2G245600	1096	1	0.182482	A.oxysepala<American		Aqcoe1G086500	5708	1	0.0350385	A.oxysepala<European
Aqcoe2G054000	3834	1	0.0521648	American<European		Aqcoe3G398500	4113	1	0.0486263	A.japonica<American		Aqcoe7G336700	9985	1	0.02003	A.japonica<European		Aqcoe2G260800	3606	1	0.0554631	A.japonica<A.oxysepala		Aqcoe1G216300	4447	2	0.0899483	A.oxysepala<American		Aqcoe3G106600	7203	1	0.0277662	A.oxysepala<European
Aqcoe7G013500	2354	1	0.0849618	American<European		Aqcoe6G065600	1388	1	0.144092	A.japonica<American		Aqcoe3G127200	5602	2	0.0714031	A.japonica<European		Aqcoe1G089300	3708	1	0.0539374	A.japonica<A.oxysepala		Aqcoe1G239400	5969	1	0.0335064	A.oxysepala<American		Aqcoe6G131100	5316	3	0.112867	A.oxysepala<European
Aqcoe3G103300	3666	2	0.109111	American<European		Aqcoe2G109000	3873	1	0.0516396	A.japonica<American		Aqcoe2G340200	692	1	0.289017	A.japonica<European		Aqcoe5G278200	5286	1	0.0378358	A.japonica<A.oxysepala		Aqcoe2G164700	8015	1	0.0249532	A.oxysepala<American		Aqcoe5G350800	9482	1	0.0210926	A.oxysepala<European
Aqcoe6G150100	2657	1	0.0752729	American<European		Aqcoe7G224100	5028	1	0.0397772	A.japonica<American		Aqcoe5G452800	3740	1	0.0534759	A.japonica<European		Aqcoe5G361900	2193	1	0.0911993	A.japonica<A.oxysepala		Aqcoe3G256700	6934	1	0.0288434	A.oxysepala<American		Aqcoe3G103900	6466	1	0.030931	A.oxysepala<European
Aqcoe4G132600	3315	1	0.0603318	American<European		Aqcoe2G279500	6869	1	0.0291163	A.japonica<American		Aqcoe4G208400	8839	1	0.022627	A.japonica<European		Aqcoe5G451900	1643	1	0.121729	A.japonica<A.oxysepala		Aqcoe4G313400	8079	2	0.0495111	A.oxysepala<American		Aqcoe4G293800	4909	1	0.0407415	A.oxysepala<European
Aqcoe7G408400	1178	1	0.169779	American<European		Aqcoe2G152500	5718	2	0.0699545	A.japonica<American		Aqcoe7G383800	4602	1	0.0434594	A.japonica<European		Aqcoe1G475400	3092	1	0.0646831	A.japonica<A.oxysepala		Aqcoe1G500300	4477	1	0.0446728	A.oxysepala<American		Aqcoe2G352300	3741	1	0.0534616	A.oxysepala<European
Aqcoe7G092800	9629	2	0.0415412	American<European		Aqcoe2G204500	695	2	0.57554	A.japonica<American		Aqcoe1G086000	5487	1	0.0364498	A.japonica<European		Aqcoe3G249100	44782	1	0.00446608	A.japonica<A.oxysepala		Aqcoe4G219900	1707	1	0.117165	A.oxysepala<American		Aqcoe2G082000	9612	3	0.062422	A.oxysepala<European
Aqcoe2G060200	9169	1	0.0218126	American<European		Aqcoe6G141500	1766	1	0.11325	A.japonica<American		Aqcoe2G010100	4011	1	0.0498629	A.japonica<European		Aqcoe3G381200	4101	1	0.0487686	A.japonica<A.oxysepala		Aqcoe3G238600	1035	1	0.193237	A.oxysepala<American		Aqcoe2G150600	8947	1	0.0223539	A.oxysepala<European
Aqcoe5G351300	989	1	0.202224	American<European		Aqcoe4G254600	1845	1	0.108401	A.japonica<American		Aqcoe6G260000	1081	1	0.185014	A.japonica<European		Aqcoe6G196200	4401	1	0.0454442	A.japonica<A.oxysepala		Aqcoe4G158700	14038	3	0.0427411	A.oxysepala<American		Aqcoe1G118600	12034	1	0.0166196	A.oxysepala<European
Aqcoe1G415300	3177	1	0.0629525	American<European		Aqcoe3G102600	3932	2	0.101729	A.japonica<American		Aqcoe2G309300	10228	1	0.0195542	A.japonica<European		Aqcoe5G306400	6983	2	0.057282	A.japonica<A.oxysepala		Aqcoe3G119600	11860	1	0.0168634	A.oxysepala<American		Aqcoe5G163900	3459	1	0.0578202	A.oxysepala<European
Aqcoe5G345400	2557	1	0.0782167	American<European		Aqcoe1G119900	5234	1	0.0382117	A.japonica<American		Aqcoe6G150000	546	1	0.3663	A.japonica<European		Aqcoe7G173400	2121	1	0.0942951	A.japonica<A.oxysepala		Aqcoe3G250900	2744	2	0.145773	A.oxysepala<American		Aqcoe5G360400	8642	3	0.0694284	A.oxysepala<European
Aqcoe4G260800	2095	1	0.0954654	American<European		Aqcoe7G067400	929	1	0.215285	A.japonica<American		Aqcoe2G222800	1845	1	0.108401	A.japonica<European		Aqcoe2G349300	4007	1	0.0499127	A.japonica<A.oxysepala		Aqcoe3G232100	8124	1	0.0246184	A.oxysepala<American		Aqcoe4G189600	5286	1	0.0378358	A.oxysepala<European
Aqcoe1G176200	7317	2	0.0546672	American<European		Aqcoe4G031400	1828	1	0.109409	A.japonica<American		Aqcoe4G087300	1953	1	0.102407	A.japonica<European		Aqcoe7G307200	3013	2	0.132758	A.japonica<A.oxysepala		Aqcoe5G008900	14467	1	0.0138246	A.oxysepala<American		Aqcoe7G192000	4521	1	0.044238	A.oxysepala<European
Aqcoe1G356100	2767	2	0.144561	American<European		Aqcoe6G203200	17054	1	0.0117275	A.japonica<American		Aqcoe7G173400	2121	1	0.0942951	A.japonica<European		Aqcoe6G302100	942	1	0.212314	A.japonica<A.oxysepala		Aqcoe1G351400	2229	1	0.0897263	A.oxysepala<American		Aqcoe1G171500	1346	1	0.148588	A.oxysepala<European
Aqcoe3G126600	1554	1	0.1287	American<European		Aqcoe7G345400	2815	1	0.071048	A.japonica<American		Aqcoe2G129900	3240	1	0.0617284	A.japonica<European		Aqcoe4G046900	3282	3	0.182815	A.japonica<A.oxysepala		Aqcoe4G111000	1659	2	0.241109	A.oxysepala<American		Aqcoe1G213200	4189	2	0.0954882	A.oxysepala<European
Aqcoe7G349900	2587	2	0.154619	American<European		Aqcoe5G360300	16451	1	0.0121573	A.japonica<American		Aqcoe5G119800	4748	1	0.042123	A.japonica<European		Aqcoe2G181600	1788	1	0.111857	A.japonica<A.oxysepala		Aqcoe1G382500	5371	2	0.074474	A.oxysepala<American		Aqcoe2G117000	10139	1	0.0197258	A.oxysepala<European
Aqcoe7G094200	8519	1	0.0234769	American<European		Aqcoe2G274600	3301	1	0.0605877	A.japonica<American		Aqcoe2G182200	2347	1	0.0852152	A.japonica<European		Aqcoe1G071800	7425	1	0.026936	A.japonica<A.oxysepala		Aqcoe1G208500	3703	2	0.108021	A.oxysepala<American		Aqcoe2G299900	2002	1	0.0999001	A.oxysepala<European
Aqcoe7G216400	1007	2	0.397219	American<European		Aqcoe3G189900	4540	2	0.0881057	A.japonica<American		Aqcoe3G211900	3094	1	0.0646412	A.japonica<European		Aqcoe6G047000	2740	2	0.145985	A.japonica<A.oxysepala		Aqcoe1G478300	6306	2	0.0634317	A.oxysepala<American		Aqcoe6G297900	11006	1	0.0181719	A.oxysepala<European
Aqcoe4G223600	1270	1	0.15748	American<European		Aqcoe1G312800	3539	1	0.0565131	A.japonica<American		Aqcoe1G240700	6868	1	0.0291206	A.japonica<European		Aqcoe7G391700	7720	1	0.0259067	A.japonica<A.oxysepala		Aqcoe2G231300	7767	1	0.02575	A.oxysepala<American		Aqcoe2G058500	1963	1	0.101885	A.oxysepala<European
Aqcoe1G141700	4227	4	0.18926	American<European		Aqcoe3G073900	6791	1	0.0294507	A.japonica<American		Aqcoe3G206000	2974	1	0.0672495	A.japonica<European		Aqcoe1G259000	4415	1	0.0453001	A.japonica<A.oxysepala		Aqcoe3G065400	5163	2	0.0774743	A.oxysepala<American		Aqcoe5G232100	6435	1	0.03108	A.oxysepala<European
Aqcoe1G305100	761	1	0.262812	American<European		Aqcoe4G092900	22818	2	0.01753	A.japonica<American		Aqcoe3G374300	3565	1	0.056101	A.japonica<European		Aqcoe2G071300	11230	1	0.0178094	A.japonica<A.oxysepala		Aqcoe3G007700	7797	1	0.0256509	A.oxysepala<American		Aqcoe6G101100	1732	1	0.115473	A.oxysepala<European
Aqcoe1G462400	1611	1	0.124146	American<European		Aqcoe7G268600	7950	1	0.0251572	A.japonica<American		Aqcoe1G153700	1696	1	0.117925	A.japonica<European		Aqcoe5G272100	9091	2	0.0439996	A.japonica<A.oxysepala		Aqcoe5G160200	7337	2	0.0545182	A.oxysepala<American		Aqcoe3G174200	19763	1	0.0101199	A.oxysepala<European
Aqcoe1G241100	2793	1	0.0716076	American<European		Aqcoe6G137600	5608	1	0.0356633	A.japonica<American		Aqcoe7G082300	6023	1	0.033206	A.japonica<European		Aqcoe6G217000	6956	1	0.0287522	A.japonica<A.oxysepala		Aqcoe1G084300	4423	1	0.0452182	A.oxysepala<American		Aqcoe6G107700	3803	1	0.0525901	A.oxysepala<European
Aqcoe6G149800	4442	1	0.0450248	American<European		Aqcoe1G292200	12769	1	0.0156629	A.japonica<American		Aqcoe5G154600	4788	1	0.0417711	A.japonica<European		Aqcoe3G325100	2359	1	0.0847817	A.japonica<A.oxysepala		Aqcoe1G191600	1700	1	0.117647	A.oxysepala<American		Aqcoe1G442800	3699	1	0.0540687	A.oxysepala<European
Aqcoe5G356100	2937	2	0.136193	American<European		Aqcoe5G389400	6021	2	0.0664341	A.japonica<American		Aqcoe7G043100	7138	1	0.0280191	A.japonica<European		Aqcoe1G366500	7023	1	0.0284779	A.japonica<A.oxysepala		Aqcoe5G062900	4237	1	0.0472032	A.oxysepala<American		Aqcoe2G017500	3834	1	0.0521648	A.oxysepala<European
Aqcoe5G223400	3227	1	0.0619771	American<European		Aqcoe7G317200	2889	1	0.0692281	A.japonica<American		Aqcoe1G422800	6590	1	0.030349	A.japonica<European		Aqcoe2G310500	13549	1	0.0147612	A.japonica<A.oxysepala		Aqcoe5G117900	1222	1	0.163666	A.oxysepala<American		Aqcoe2G378900	3507	1	0.0570288	A.oxysepala<European
Aqcoe5G311500	2736	4	0.292398	American<European		Aqcoe2G206100	3114	1	0.0642261	A.japonica<American		Aqcoe4G097500	3165	1	0.0631912	A.japonica<European		Aqcoe1G271900	2880	2	0.138889	A.japonica<A.oxysepala		Aqcoe1G400400	6059	1	0.0330087	A.oxysepala<American		Aqcoe6G121100	6295	1	0.0317712	A.oxysepala<European
Aqcoe2G314000	4749	1	0.0421141	American<European		Aqcoe1G469800	2353	2	0.169996	A.japonica<American		Aqcoe3G243500	1803	1	0.110926	A.japonica<European		Aqcoe1G193700	1706	1	0.117233	A.japonica<A.oxysepala		Aqcoe1G096300	4532	1	0.0441306	A.oxysepala<American		Aqcoe5G087000	7732	1	0.0258665	A.oxysepala<European
Aqcoe7G435600	2459	1	0.0813339	American<European		Aqcoe1G401300	4607	1	0.0434122	A.japonica<American		Aqcoe2G202400	1712	1	0.116822	A.japonica<European		Aqcoe6G050600	1804	1	0.110865	A.japonica<A.oxysepala		Aqcoe3G249500	5984	1	0.0334225	A.oxysepala<American		Aqcoe1G066200	5474	1	0.0365364	A.oxysepala<European
Aqcoe1G371400	2853	1	0.0701016	American<European		Aqcoe1G427900	5913	1	0.0338238	A.japonica<American		Aqcoe1G025800	2374	1	0.084246	A.japonica<European		Aqcoe5G008900	14467	1	0.0138246	A.japonica<A.oxysepala		Aqcoe5G181900	2463	1	0.0812018	A.oxysepala<American		Aqcoe7G272800	2599	1	0.0769527	A.oxysepala<European
Aqcoe6G195500	2064	1	0.0968992	American<European		Aqcoe7G031500	1990	1	0.100503	A.japonica<American		Aqcoe1G265500	1816	5	0.550661	A.japonica<European		Aqcoe7G304400	6308	1	0.0317058	A.japonica<A.oxysepala		Aqcoe2G341700	7390	1	0.0270636	A.oxysepala<American		Aqcoe6G077100	10510	1	0.0190295	A.oxysepala<European
Aqcoe3G136900	7180	2	0.0557103	American<European		Aqcoe4G219200	2598	1	0.0769823	A.japonica<American		Aqcoe3G229600	932	1	0.214592	A.japonica<European		Aqcoe3G053100	6688	1	0.0299043	A.japonica<A.oxysepala		Aqcoe3G275200	5344	1	0.0374251	A.oxysepala<American		Aqcoe0014s0009	4611	1	0.0433745	A.oxysepala<European
Aqcoe4G039200	3387	1	0.0590493	American<European		Aqcoe3G173800	8525	1	0.0234604	A.japonica<American		Aqcoe1G264800	1425	1	0.140351	A.japonica<European		Aqcoe5G194500	1132	1	0.176678	A.japonica<A.oxysepala		Aqcoe1G077100	14465	1	0.0138265	A.oxysepala<American		Aqcoe2G234300	2065	2	0.193705	A.oxysepala<European
Aqcoe7G378900	7331	2	0.0545628	American<European		Aqcoe1G350900	6854	2	0.0583601	A.japonica<American		Aqcoe3G241500	8405	1	0.0237954	A.japonica<European		Aqcoe3G248800	404	1	0.49505	A.japonica<A.oxysepala		Aqcoe1G133500	7092	1	0.0282008	A.oxysepala<American		Aqcoe1G048100	2044	1	0.0978474	A.oxysepala<European
Aqcoe1G360700	12162	1	0.0164447	American<European		Aqcoe2G118000	9387	1	0.0213061	A.japonica<American		Aqcoe6G278100	6024	1	0.0332005	A.japonica<European		Aqcoe6G266200	1768	1	0.113122	A.japonica<A.oxysepala		Aqcoe1G418100	2645	1	0.0756144	A.oxysepala<American		Aqcoe6G045400	4179	1	0.0478583	A.oxysepala<European
Aqcoe3G425000	2213	2	0.18075	American<European		Aqcoe3G093100	9748	1	0.020517	A.japonica<American		Aqcoe5G013400	3586	1	0.0557724	A.japonica<European		Aqcoe3G374000	9961	2	0.0401566	A.japonica<A.oxysepala		Aqcoe2G373500	3605	1	0.0554785	A.oxysepala<American		Aqcoe3G369400	3453	1	0.0579206	A.oxysepala<European
Aqcoe1G409700	5266	1	0.0379795	American<European		Aqcoe6G283300	5373	1	0.0372232	A.japonica<American		Aqcoe5G300400	4326	2	0.0924642	A.japonica<European		Aqcoe6G273300	5586	1	0.0358038	A.japonica<A.oxysepala		Aqcoe2G132700	12053	1	0.0165934	A.oxysepala<American		Aqcoe7G314200	4066	3	0.147565	A.oxysepala<European
Aqcoe1G329300	2143	1	0.0933271	American<European		Aqcoe3G289900	8276	2	0.0483325	A.japonica<American		Aqcoe6G273300	5586	1	0.0358038	A.japonica<European		Aqcoe2G157000	1871	1	0.106895	A.japonica<A.oxysepala		Aqcoe1G363700	1415	1	0.141343	A.oxysepala<American		Aqcoe3G304600	2780	1	0.0719424	A.oxysepala<European
Aqcoe1G449900	695	1	0.28777	American<European		Aqcoe2G202400	1712	1	0.116822	A.japonica<American		Aqcoe5G328300	5713	2	0.0700158	A.japonica<European		Aqcoe6G310000	7747	1	0.0258164	A.japonica<A.oxysepala		Aqcoe1G364500	12042	1	0.0166085	A.oxysepala<American		Aqcoe5G197700	1154	1	0.17331	A.oxysepala<European
Aqcoe5G365100	2423	1	0.0825423	American<European		Aqcoe7G277800	1698	1	0.117786	A.japonica<American		Aqcoe2G060100	3233	1	0.061862	A.japonica<European		Aqcoe2G051300	2207	1	0.0906208	A.japonica<A.oxysepala		Aqcoe3G390700	4013	1	0.049838	A.oxysepala<American		Aqcoe7G278600	10821	1	0.0184826	A.oxysepala<European
Aqcoe3G151300	11787	2	0.0339357	American<European		Aqcoe2G260900	2937	1	0.0680967	A.japonica<American		Aqcoe7G220100	2837	1	0.070497	A.japonica<European		Aqcoe3G242800	1888	1	0.105932	A.japonica<A.oxysepala		Aqcoe3G047000	1112	1	0.179856	A.oxysepala<American		Aqcoe5G445400	3631	1	0.0550812	A.oxysepala<European
Aqcoe1G173700	2718	2	0.147167	American<European		Aqcoe6G034600	7304	1	0.0273823	A.japonica<American		Aqcoe7G106500	7175	1	0.0278746	A.japonica<European		Aqcoe6G101700	4130	1	0.0484262	A.japonica<A.oxysepala		Aqcoe3G119800	7075	1	0.0282686	A.oxysepala<American		Aqcoe6G031300	13177	1	0.015178	A.oxysepala<European
Aqcoe2G348900	428	1	0.46729	American<European		Aqcoe6G047500	11242	1	0.0177904	A.japonica<American		Aqcoe5G081900	11340	1	0.0176367	A.japonica<European		Aqcoe5G349000	1853	1	0.107933	A.japonica<A.oxysepala		Aqcoe4G025100	1310	1	0.152672	A.oxysepala<American		Aqcoe5G343400	11230	2	0.0356189	A.oxysepala<European
Aqcoe7G189500	1367	1	0.146306	American<European		Aqcoe2G276400	19015	1	0.010518	A.japonica<American		Aqcoe1G459100	2287	2	0.174902	A.japonica<European		Aqcoe6G190900	10014	1	0.019972	A.japonica<A.oxysepala		Aqcoe1G343200	7470	1	0.0267738	A.oxysepala<American		Aqcoe1G140000	19448	2	0.0205677	A.oxysepala<European
Aqcoe2G289300	3844	2	0.104058	American<European		Aqcoe7G135600	8688	1	0.0230203	A.japonica<American		Aqcoe5G388400	3059	1	0.0653808	A.japonica<European		Aqcoe7G141800	2758	1	0.0725163	A.japonica<A.oxysepala		Aqcoe1G069100	5636	1	0.0354862	A.oxysepala<American		Aqcoe5G296200	4618	1	0.0433088	A.oxysepala<European
Aqcoe7G331000	6945	2	0.0575954	American<European		Aqcoe6G263700	1181	2	0.338696	A.japonica<American		Aqcoe4G263100	4319	1	0.046307	A.japonica<European		Aqcoe4G209400	4466	1	0.0447828	A.japonica<A.oxysepala		Aqcoe2G345400	11371	1	0.0175886	A.oxysepala<American		Aqcoe3G164800	5847	2	0.0684112	A.oxysepala<European
Aqcoe2G206200	3861	1	0.0518001	American<European		Aqcoe4G140300	4442	1	0.0450248	A.japonica<American		Aqcoe1G266700	10191	1	0.0196252	A.japonica<European		Aqcoe3G261400	3568	1	0.0560538	A.japonica<A.oxysepala		Aqcoe1G101700	2536	1	0.0788644	A.oxysepala<American		Aqcoe7G202400	8868	1	0.022553	A.oxysepala<European
Aqcoe3G218500	5381	3	0.111503	American<European		Aqcoe2G187200	2908	1	0.0687758	A.japonica<American		Aqcoe3G134900	5506	1	0.036324	A.japonica<European		Aqcoe3G189900	4540	1	0.0440529	A.japonica<A.oxysepala		Aqcoe5G172700	7427	1	0.0269288	A.oxysepala<American		Aqcoe2G040100	1888	1	0.105932	A.oxysepala<European
Aqcoe6G153300	18418	1	0.0108589	American<European		Aqcoe7G148800	4110	1	0.0486618	A.japonica<American		Aqcoe5G012100	7904	1	0.0253036	A.japonica<European		Aqcoe5G279300	8511	1	0.023499	A.japonica<A.oxysepala		Aqcoe1G248300	1849	1	0.108167	A.oxysepala<American		Aqcoe1G176200	7317	1	0.0273336	A.oxysepala<European
Aqcoe2G107600	2513	1	0.0795862	American<European		Aqcoe2G023500	3244	1	0.0616523	A.japonica<American		Aqcoe2G149500	1879	1	0.10644	A.japonica<European		Aqcoe1G348100	5154	1	0.0388048	A.japonica<A.oxysepala		Aqcoe1G047300	1259	1	0.158856	A.oxysepala<American		Aqcoe7G076800	2386	1	0.0838223	A.oxysepala<European
Aqcoe6G003400	2446	1	0.0817661	American<European		Aqcoe2G080700	17690	1	0.0113058	A.japonica<American		Aqcoe5G451800	1341	1	0.149142	A.japonica<European		Aqcoe3G144900	2964	1	0.0674764	A.japonica<A.oxysepala		Aqcoe1G219400	2557	1	0.0782167	A.oxysepala<American		Aqcoe6G140200	6028	1	0.0331785	A.oxysepala<European
Aqcoe4G159300	2544	2	0.157233	American<European		Aqcoe1G294200	7564	1	0.026441	A.japonica<American		Aqcoe1G283100	8936	1	0.0223814	A.japonica<European		Aqcoe5G205400	6967	1	0.0287068	A.japonica<A.oxysepala		Aqcoe3G250300	2066	1	0.0968054	A.oxysepala<American		Aqcoe1G407900	2230	1	0.0896861	A.oxysepala<European
Aqcoe2G160200	1116	1	0.179211	American<European		Aqcoe6G281400	6399	1	0.0312549	A.japonica<American		Aqcoe1G053200	7306	1	0.0273748	A.japonica<European		Aqcoe1G413000	4453	1	0.0449135	A.japonica<A.oxysepala		Aqcoe1G254100	5973	1	0.033484	A.oxysepala<American		Aqcoe7G322400	11382	1	0.0175716	A.oxysepala<European
Aqcoe3G191400	6523	1	0.0306607	American<European		Aqcoe7G015100	1600	1	0.125	A.japonica<American		Aqcoe2G047300	7304	1	0.0273823	A.japonica<European		Aqcoe4G286900	3961	1	0.0504923	A.japonica<A.oxysepala		Aqcoe2G165600	3252	1	0.0615006	A.oxysepala<American		Aqcoe6G214300	5655	2	0.0707339	A.oxysepala<European
Aqcoe7G193800	3835	1	0.0521512	American<European		Aqcoe1G368600	722	2	0.554017	A.japonica<American		Aqcoe7G263800	2950	1	0.0677966	A.japonica<European		Aqcoe3G175400	4072	1	0.0491159	A.japonica<A.oxysepala		Aqcoe2G357900	2058	1	0.0971817	A.oxysepala<American		Aqcoe2G429800	4032	1	0.0496032	A.oxysepala<European
Aqcoe7G397400	1586	1	0.126103	American<European		Aqcoe5G460000	3172	1	0.0630517	A.japonica<American		Aqcoe7G202200	7841	1	0.025507	A.japonica<European		Aqcoe5G278500	11767	1	0.0169967	A.japonica<A.oxysepala		Aqcoe3G420000	2034	1	0.0983284	A.oxysepala<American		Aqcoe5G405500	6529	1	0.0306326	A.oxysepala<European
Aqcoe1G053000	568	2	0.704225	American<European		Aqcoe2G310700	13490	1	0.0148258	A.japonica<American		Aqcoe5G320300	2827	2	0.141493	A.japonica<European		Aqcoe1G300100	5138	1	0.0389257	A.japonica<A.oxysepala		Aqcoe2G011400	1760	1	0.113636	A.oxysepala<American		Aqcoe3G237900	4302	1	0.04649	A.oxysepala<European
Aqcoe3G022200	2246	2	0.178094	American<European		Aqcoe1G365600	3142	1	0.0636537	A.japonica<American		Aqcoe2G157600	8446	2	0.0473597	A.japonica<European		Aqcoe3G218500	5381	1	0.0371678	A.japonica<A.oxysepala		Aqcoe3G258700	15887	1	0.0125889	A.oxysepala<American		Aqcoe3G435300	5380	1	0.0371747	A.oxysepala<European
Aqcoe7G079500	2755	1	0.0725953	American<European		Aqcoe2G186700	17537	1	0.0114045	A.japonica<American		Aqcoe7G130200	13702	1	0.0145964	A.japonica<European		Aqcoe6G018600	2992	1	0.0668449	A.japonica<A.oxysepala		Aqcoe1G314500	12398	2	0.0322633	A.oxysepala<American		Aqcoe2G253500	4324	2	0.0925069	A.oxysepala<European
Aqcoe2G026700	2788	1	0.071736	American<European		Aqcoe7G385200	1780	1	0.11236	A.japonica<American		Aqcoe1G287200	6244	1	0.0320307	A.japonica<European		Aqcoe7G060200	5562	1	0.0359583	A.japonica<A.oxysepala		Aqcoe5G066500	2949	1	0.0678196	A.oxysepala<American		Aqcoe4G299500	1531	1	0.130634	A.oxysepala<European
Aqcoe7G070700	6621	1	0.0302069	American<European		Aqcoe2G236400	24675	1	0.00810537	A.japonica<American		Aqcoe4G169600	5297	1	0.0377572	A.japonica<European		Aqcoe7G138000	3823	2	0.10463	A.japonica<A.oxysepala		Aqcoe2G061700	1028	1	0.194553	A.oxysepala<American		Aqcoe6G062300	5342	1	0.0374392	A.oxysepala<European
Aqcoe6G232800	2808	1	0.0712251	American<European		Aqcoe1G276000	11137	1	0.0179582	A.japonica<American		Aqcoe6G235200	7214	1	0.0277239	A.japonica<European		Aqcoe7G335100	1142	3	0.525394	A.japonica<A.oxysepala		Aqcoe1G105000	4436	1	0.0450857	A.oxysepala<American		Aqcoe6G160400	7420	1	0.0269542	A.oxysepala<European
Aqcoe7G102200	1369	1	0.146092	American<European		Aqcoe2G426200	2301	1	0.0869187	A.japonica<American		Aqcoe4G061600	835	1	0.239521	A.japonica<European		Aqcoe2G181900	8607	1	0.0232369	A.japonica<A.oxysepala		Aqcoe1G489600	4782	1	0.0418235	A.oxysepala<American		Aqcoe6G100300	2972	1	0.0672948	A.oxysepala<European
Aqcoe4G110500	2198	1	0.0909918	American<European		Aqcoe6G001000	5480	2	0.0729927	A.japonica<American		Aqcoe5G136900	2205	1	0.0907029	A.japonica<European		Aqcoe2G004700	936	1	0.213675	A.japonica<A.oxysepala		Aqcoe1G078800	4373	2	0.0914704	A.oxysepala<American		Aqcoe6G162900	4210	1	0.0475059	A.oxysepala<European
Aqcoe2G229600	6925	1	0.0288809	American<European		Aqcoe7G335100	1142	1	0.175131	A.japonica<American		Aqcoe3G272700	10775	1	0.0185615	A.japonica<European		Aqcoe4G206200	2637	1	0.0758438	A.japonica<A.oxysepala		Aqcoe4G183800	10347	1	0.0193293	A.oxysepala<American		Aqcoe7G233700	4429	2	0.0903138	A.oxysepala<European
Aqcoe6G036000	3366	1	0.0594177	American<European		Aqcoe4G241900	3794	1	0.0527148	A.japonica<American		Aqcoe1G385300	802	1	0.249377	A.japonica<European		Aqcoe1G022400	2266	1	0.0882613	A.japonica<A.oxysepala		Aqcoe5G116900	3508	1	0.0570125	A.oxysepala<American		Aqcoe3G138700	2203	1	0.0907853	A.oxysepala<European
Aqcoe3G443500	2533	1	0.0789578	American<European		Aqcoe3G276500	7009	1	0.0285347	A.japonica<American		Aqcoe1G217800	441	1	0.453515	A.japonica<European		Aqcoe1G308800	18069	1	0.0110687	A.japonica<A.oxysepala		Aqcoe2G175400	1874	2	0.213447	A.oxysepala<American		Aqcoe7G064600	10012	2	0.0399521	A.oxysepala<European
Aqcoe7G066400	1476	1	0.135501	American<European		Aqcoe3G262800	4215	1	0.0474496	A.japonica<American		Aqcoe1G419900	2689	1	0.0743771	A.japonica<European		Aqcoe5G125400	3569	1	0.0560381	A.japonica<A.oxysepala		Aqcoe1G055600	1356	1	0.147493	A.oxysepala<American		Aqcoe7G012000	6698	1	0.0298597	A.oxysepala<European
Aqcoe0011s0001	14367	1	0.0139208	American<European		Aqcoe2G351100	4561	1	0.04385	A.japonica<American		Aqcoe6G213400	12569	1	0.0159122	A.japonica<European		Aqcoe1G280400	1376	2	0.290698	A.japonica<A.oxysepala		Aqcoe3G345100	2375	1	0.0842105	A.oxysepala<American		Aqcoe7G278700	10904	1	0.0183419	A.oxysepala<European
Aqcoe5G375500	2889	1	0.0692281	American<European		Aqcoe2G171700	10088	1	0.0198255	A.japonica<American		Aqcoe5G410400	4419	2	0.0905182	A.japonica<European		Aqcoe3G053900	4001	1	0.0499875	A.japonica<A.oxysepala		Aqcoe2G284500	1919	1	0.104221	A.oxysepala<American		Aqcoe2G154500	4847	2	0.0825253	A.oxysepala<European
Aqcoe5G116100	3311	1	0.0604047	American<European		Aqcoe7G231300	2576	1	0.0776398	A.japonica<American		Aqcoe5G293400	4915	2	0.0813835	A.japonica<European		Aqcoe3G308600	2183	2	0.183234	A.japonica<A.oxysepala		Aqcoe2G126800	22817	1	0.00876539	A.oxysepala<American		Aqcoe5G085200	5013	1	0.0398963	A.oxysepala<European
Aqcoe3G139300	8592	13	0.302607	American<European		Aqcoe3G273500	47102	2	0.00849221	A.japonica<American		Aqcoe1G355800	5562	1	0.0359583	A.japonica<European		Aqcoe7G206100	9991	1	0.020018	A.japonica<A.oxysepala		Aqcoe1G091400	4643	1	0.0430756	A.oxysepala<American		Aqcoe2G161800	2181	1	0.0917011	A.oxysepala<European
Aqcoe5G463000	2876	1	0.069541	American<European		Aqcoe5G048300	1808	1	0.110619	A.japonica<American		Aqcoe2G187200	2908	1	0.0687758	A.japonica<European		Aqcoe2G163500	9669	1	0.0206847	A.japonica<A.oxysepala		Aqcoe2G273600	2756	2	0.145138	A.oxysepala<American		Aqcoe3G297600	4104	3	0.146199	A.oxysepala<European
Aqcoe7G210900	7407	1	0.0270015	American<European		Aqcoe5G352400	1663	1	0.120265	A.japonica<American		Aqcoe7G258000	25715	1	0.00777756	A.japonica<European		Aqcoe7G037700	5753	2	0.0695289	A.japonica<A.oxysepala		Aqcoe4G005000	5712	1	0.035014	A.oxysepala<American		Aqcoe1G469700	2738	3	0.219138	A.oxysepala<European
Aqcoe1G073700	2726	1	0.0733676	American<European		Aqcoe2G270300	3845	1	0.0520156	A.japonica<American		Aqcoe7G426900	9675	1	0.0206718	A.japonica<European		Aqcoe0016s0007	696	1	0.287356	A.japonica<A.oxysepala		Aqcoe1G213300	885	2	0.451977	A.oxysepala<American		Aqcoe7G134800	7221	1	0.027697	A.oxysepala<European
Aqcoe1G142000	2581	1	0.0774893	American<European		Aqcoe5G030500	2427	1	0.0824063	A.japonica<American		Aqcoe2G152500	5718	1	0.0349773	A.japonica<European		Aqcoe7G130200	13702	1	0.0145964	A.japonica<A.oxysepala		Aqcoe4G202800	3844	1	0.0520291	A.oxysepala<American		Aqcoe5G351900	8474	1	0.0236016	A.oxysepala<European
Aqcoe1G300000	3039	1	0.0658111	American<European		Aqcoe7G263800	2950	1	0.0677966	A.japonica<American		Aqcoe3G173400	7925	1	0.0252366	A.japonica<European		Aqcoe1G295800	1016	1	0.19685	A.japonica<A.oxysepala		Aqcoe5G178000	7902	1	0.02531	A.oxysepala<American		Aqcoe1G333600	1889	1	0.105876	A.oxysepala<European
Aqcoe7G142800	8679	1	0.0230441	American<European		Aqcoe1G370600	4988	1	0.0400962	A.japonica<American		Aqcoe5G080500	3686	1	0.0542594	A.japonica<European		Aqcoe7G441700	4476	1	0.0446828	A.japonica<A.oxysepala		Aqcoe1G353700	9140	2	0.0437637	A.oxysepala<American		Aqcoe1G389000	1381	1	0.144823	A.oxysepala<European
Aqcoe1G284100	2294	1	0.087184	American<European		Aqcoe3G186700	500	1	0.4	A.japonica<American		Aqcoe7G324800	6773	1	0.029529	A.japonica<European		Aqcoe3G263400	3858	1	0.0518403	A.japonica<A.oxysepala		Aqcoe3G319400	2491	1	0.080289	A.oxysepala<American		Aqcoe6G306800	1615	1	0.123839	A.oxysepala<European
Aqcoe1G211900	5688	1	0.0351617	American<European		Aqcoe1G127600	10618	1	0.0188359	A.japonica<American		Aqcoe5G130700	3987	1	0.050163	A.japonica<European		Aqcoe2G006800	6980	1	0.0286533	A.japonica<A.oxysepala		Aqcoe1G355800	5562	1	0.0359583	A.oxysepala<American		Aqcoe4G220000	1817	1	0.110072	A.oxysepala<European
Aqcoe4G033900	760	1	0.263158	American<European		Aqcoe6G306600	1986	1	0.100705	A.japonica<American		Aqcoe2G285600	9461	1	0.0211394	A.japonica<European		Aqcoe6G266800	6053	1	0.0330415	A.japonica<A.oxysepala		Aqcoe4G234700	14121	2	0.0283266	A.oxysepala<American		Aqcoe3G155000	1349	1	0.148258	A.oxysepala<European
Aqcoe1G135500	3755	3	0.159787	American<European		Aqcoe3G161700	1169	2	0.342173	A.japonica<American		Aqcoe5G015000	4618	2	0.0866176	A.japonica<European		Aqcoe6G219300	1375	1	0.145455	A.japonica<A.oxysepala		Aqcoe1G018900	3462	1	0.0577701	A.oxysepala<American		Aqcoe3G223700	3472	1	0.0576037	A.oxysepala<European
Aqcoe3G139100	1999	2	0.2001	American<European		Aqcoe2G196100	650	2	0.615385	A.japonica<American		Aqcoe5G346400	10178	1	0.0196502	A.japonica<European		Aqcoe2G341400	3393	2	0.11789	A.japonica<A.oxysepala		Aqcoe3G257200	2780	1	0.0719424	A.oxysepala<American		Aqcoe5G204900	1896	1	0.105485	A.oxysepala<European
Aqcoe7G264900	2031	1	0.0984737	American<European		Aqcoe4G274800	6000	1	0.0333333	A.japonica<American		Aqcoe6G200000	936	1	0.213675	A.japonica<European		Aqcoe7G034100	1912	1	0.104603	A.japonica<A.oxysepala		Aqcoe4G075700	4707	1	0.0424899	A.oxysepala<American		Aqcoe7G137700	8262	1	0.0242072	A.oxysepala<European
Aqcoe7G077500	2078	2	0.192493	American<European		Aqcoe2G218600	7666	1	0.0260892	A.japonica<American		Aqcoe7G080100	11714	2	0.0341472	A.japonica<European		Aqcoe1G444300	1952	2	0.204918	A.japonica<A.oxysepala		Aqcoe5G154900	3410	1	0.058651	A.oxysepala<American		Aqcoe2G055700	3249	1	0.0615574	A.oxysepala<European
Aqcoe4G135300	1512	1	0.132275	American<European		Aqcoe3G365000	27352	1	0.00731208	A.japonica<American		Aqcoe4G205300	6903	1	0.0289729	A.japonica<European		Aqcoe4G268500	2715	1	0.0736648	A.japonica<A.oxysepala		Aqcoe1G373400	3030	1	0.0660066	A.oxysepala<American		Aqcoe6G065500	19942	1	0.0100291	A.oxysepala<European
Aqcoe3G288100	4543	1	0.0440238	American<European		Aqcoe4G142400	1725	1	0.115942	A.japonica<American		Aqcoe2G436000	7063	2	0.0566332	A.japonica<European		Aqcoe2G211800	13967	1	0.0143195	A.japonica<A.oxysepala		Aqcoe3G209000	3197	1	0.0625586	A.oxysepala<American		Aqcoe2G083500	4401	1	0.0454442	A.oxysepala<European
Aqcoe4G133300	9584	1	0.0208681	American<European		Aqcoe2G438000	6838	2	0.0584966	A.japonica<American		Aqcoe3G045700	3097	1	0.0645786	A.japonica<European		Aqcoe4G270300	1655	4	0.483384	A.japonica<A.oxysepala		Aqcoe2G084500	4544	2	0.0880282	A.oxysepala<American		Aqcoe2G292700	1958	2	0.20429	A.oxysepala<European
Aqcoe3G313700	2324	2	0.172117	American<European		Aqcoe7G426900	9675	1	0.0206718	A.japonica<American		Aqcoe5G143500	5080	1	0.0393701	A.japonica<European		Aqcoe5G217400	5425	1	0.0368664	A.japonica<A.oxysepala		Aqcoe4G058600	5696	1	0.0351124	A.oxysepala<American		Aqcoe7G192200	10576	1	0.0189107	A.oxysepala<European
Aqcoe1G444300	1952	3	0.307377	American<European		Aqcoe3G279800	4011	1	0.0498629	A.japonica<American		Aqcoe0011s0003	13584	1	0.0147232	A.japonica<European		Aqcoe1G111400	2886	1	0.0693001	A.japonica<A.oxysepala		Aqcoe3G309500	858	1	0.2331	A.oxysepala<American		Aqcoe1G182300	4388	1	0.0455789	A.oxysepala<European
Aqcoe5G474400	2222	1	0.090009	American<European		Aqcoe5G278200	5286	1	0.0378358	A.japonica<American		Aqcoe4G223200	4741	1	0.0421852	A.japonica<European		Aqcoe6G306600	1986	1	0.100705	A.japonica<A.oxysepala		Aqcoe5G117600	7157	1	0.0279447	A.oxysepala<American		Aqcoe3G144400	1910	1	0.104712	A.oxysepala<European
Aqcoe2G104200	5454	1	0.0366703	American<European		Aqcoe7G183600	8594	1	0.0232721	A.japonica<American		Aqcoe3G100300	4267	1	0.0468713	A.japonica<European		Aqcoe3G155100	4796	2	0.0834028	A.japonica<A.oxysepala		Aqcoe1G025800	2374	1	0.084246	A.oxysepala<American		Aqcoe1G235600	5720	1	0.034965	A.oxysepala<European
Aqcoe7G030100	11601	4	0.0689596	American<European		Aqcoe6G042600	3519	1	0.0568343	A.japonica<American		Aqcoe6G291700	3469	1	0.0576535	A.japonica<European		Aqcoe2G099800	16377	1	0.0122122	A.japonica<A.oxysepala		Aqcoe4G265700	7241	1	0.0276205	A.oxysepala<American		Aqcoe3G239300	11685	5	0.0855798	A.oxysepala<European
Aqcoe2G171500	2350	2	0.170213	American<European		Aqcoe4G157800	887	1	0.225479	A.japonica<American		Aqcoe5G309100	2543	1	0.0786473	A.japonica<European		Aqcoe4G273300	1469	1	0.136147	A.japonica<A.oxysepala		Aqcoe5G166000	9156	3	0.0655308	A.oxysepala<American		Aqcoe2G050400	3577	1	0.0559128	A.oxysepala<European
Aqcoe7G028200	1211	1	0.165153	American<European		Aqcoe7G245300	14628	1	0.0136724	A.japonica<American		Aqcoe4G220200	2719	1	0.0735565	A.japonica<European		Aqcoe3G261200	7682	1	0.0260349	A.japonica<A.oxysepala		Aqcoe2G046000	3019	2	0.132494	A.oxysepala<American		Aqcoe5G303900	7841	1	0.025507	A.oxysepala<European
Aqcoe6G003800	3435	6	0.349345	American<European		Aqcoe7G431900	7538	1	0.0265322	A.japonica<American		Aqcoe5G043600	5551	1	0.0360295	A.japonica<European		Aqcoe7G369500	7227	1	0.027674	A.japonica<A.oxysepala		Aqcoe5G034900	1109	1	0.180343	A.oxysepala<American		Aqcoe4G251900	11513	1	0.0173717	A.oxysepala<European
Aqcoe6G225300	29897	1	0.00668963	American<European		Aqcoe4G157500	12879	2	0.0310583	A.japonica<American		Aqcoe5G429500	37739	1	0.00529956	A.japonica<European		Aqcoe5G080500	3686	1	0.0542594	A.japonica<A.oxysepala		Aqcoe2G006800	6980	1	0.0286533	A.oxysepala<American		Aqcoe4G009300	444	1	0.45045	A.oxysepala<European
Aqcoe4G248000	1632	1	0.122549	American<European		Aqcoe6G044400	5819	1	0.0343702	A.japonica<American		Aqcoe6G234300	2423	1	0.0825423	A.japonica<European		Aqcoe2G422300	7711	1	0.025937	A.japonica<A.oxysepala		Aqcoe3G298400	4017	1	0.0497884	A.oxysepala<American		Aqcoe2G134600	6358	1	0.0314564	A.oxysepala<European
Aqcoe1G443900	5458	3	0.10993	American<European		Aqcoe4G061200	4740	2	0.0843882	A.japonica<American		Aqcoe4G204200	1515	1	0.132013	A.japonica<European		Aqcoe1G339100	2835	1	0.0705467	A.japonica<A.oxysepala		Aqcoe4G046500	5521	1	0.0362253	A.oxysepala<American		Aqcoe3G405100	2535	1	0.0788955	A.oxysepala<European
Aqcoe5G330500	1928	1	0.103734	American<European		Aqcoe1G436400	12077	4	0.0662416	A.japonica<American		Aqcoe5G357400	3699	1	0.0540687	A.japonica<European		Aqcoe5G321200	4244	1	0.0471254	A.japonica<A.oxysepala		Aqcoe2G180000	4059	1	0.0492732	A.oxysepala<American		Aqcoe1G316900	2301	1	0.0869187	A.oxysepala<European
Aqcoe7G060100	2411	4	0.331813	American<European		Aqcoe7G118400	1705	1	0.117302	A.japonica<American		Aqcoe4G170900	4877	1	0.0410088	A.japonica<European		Aqcoe6G159300	2471	1	0.0809389	A.japonica<A.oxysepala		Aqcoe3G122700	5808	4	0.137741	A.oxysepala<American		Aqcoe4G047600	3323	2	0.120373	A.oxysepala<European
Aqcoe7G210400	6285	1	0.0318218	American<European		Aqcoe5G116700	1898	1	0.105374	A.japonica<American		Aqcoe6G328000	2169	2	0.184417	A.japonica<European		Aqcoe5G033100	1725	3	0.347826	A.japonica<A.oxysepala		Aqcoe5G184700	6602	1	0.0302939	A.oxysepala<American		Aqcoe1G213300	885	1	0.225989	A.oxysepala<European
Aqcoe3G064600	7485	1	0.0267201	American<European		Aqcoe4G215300	2548	1	0.0784929	A.japonica<American		Aqcoe2G265700	6712	1	0.0297974	A.japonica<European		Aqcoe2G144200	1936	1	0.103306	A.japonica<A.oxysepala		Aqcoe1G450800	5372	1	0.0372301	A.oxysepala<American		Aqcoe1G208800	4528	1	0.0441696	A.oxysepala<European
Aqcoe2G082000	9612	3	0.062422	American<European		Aqcoe7G300700	3126	1	0.0639795	A.japonica<American		Aqcoe1729s0001	1630	1	0.122699	A.japonica<European		Aqcoe2G242200	1997	1	0.10015	A.japonica<A.oxysepala		Aqcoe2G152500	5718	1	0.0349773	A.oxysepala<American		Aqcoe4G248100	3181	1	0.0628733	A.oxysepala<European
Aqcoe6G304900	4008	1	0.0499002	American<European		Aqcoe2G389800	9692	1	0.0206356	A.japonica<American		Aqcoe5G305000	2697	1	0.0741565	A.japonica<European		Aqcoe7G334200	8063	1	0.0248047	A.japonica<A.oxysepala		Aqcoe3G371300	932	1	0.214592	A.oxysepala<American		Aqcoe5G439900	4248	1	0.047081	A.oxysepala<European
Aqcoe3G080700	8759	1	0.0228337	American<European		Aqcoe6G216300	9515	5	0.105097	A.japonica<American		Aqcoe3G374000	9961	1	0.0200783	A.japonica<European		Aqcoe3G113800	21963	2	0.0182124	A.japonica<A.oxysepala		Aqcoe3G102800	4556	1	0.0438982	A.oxysepala<American		Aqcoe3G111100	1375	2	0.290909	A.oxysepala<European
Aqcoe1G422600	1940	1	0.103093	American<European		Aqcoe3G318000	3725	1	0.0536913	A.japonica<American		Aqcoe5G451900	1643	2	0.243457	A.japonica<European		Aqcoe7G278700	10904	1	0.0183419	A.japonica<A.oxysepala		Aqcoe3G391100	6775	1	0.0295203	A.oxysepala<American		Aqcoe3G436600	6410	3	0.0936037	A.oxysepala<European
Aqcoe6G208500	1532	1	0.130548	American<European		Aqcoe5G343400	11230	1	0.0178094	A.japonica<American		Aqcoe6G138200	5863	1	0.0341122	A.japonica<European		Aqcoe3G251800	1321	1	0.1514	A.japonica<A.oxysepala		Aqcoe1G154000	1148	1	0.174216	A.oxysepala<American		Aqcoe6G248100	1902	1	0.105152	A.oxysepala<European
Aqcoe2G238100	1547	1	0.129282	American<European		Aqcoe3G013300	4210	1	0.0475059	A.japonica<American		Aqcoe4G229500	2965	1	0.0674536	A.japonica<European		Aqcoe2G315900	5576	1	0.035868	A.japonica<A.oxysepala		Aqcoe3G234400	8244	1	0.0242601	A.oxysepala<American		Aqcoe2G054700	1423	1	0.140548	A.oxysepala<European
Aqcoe3G124900	3116	1	0.0641849	American<European		Aqcoe4G003300	2733	1	0.0731797	A.japonica<American		Aqcoe6G118600	1916	1	0.104384	A.japonica<European		Aqcoe0099s0001	3113	1	0.0642467	A.japonica<A.oxysepala		Aqcoe4G271200	4035	1	0.0495663	A.oxysepala<American		Aqcoe6G171300	5072	2	0.0788644	A.oxysepala<European
Aqcoe3G208800	12304	1	0.0162549	American<European		Aqcoe7G129700	2331	1	0.0858001	A.japonica<American		Aqcoe2G438000	6838	1	0.0292483	A.japonica<European		Aqcoe5G315600	11214	1	0.0178348	A.japonica<A.oxysepala		Aqcoe4G241200	1921	2	0.208225	A.oxysepala<American		Aqcoe5G304000	5955	1	0.0335852	A.oxysepala<European
Aqcoe1G271900	2880	2	0.138889	American<European		Aqcoe3G355200	2734	1	0.0731529	A.japonica<American		Aqcoe5G434500	8460	1	0.0236407	A.japonica<European		Aqcoe5G281500	21373	1	0.0093576	A.japonica<A.oxysepala		Aqcoe3G417600	5966	2	0.0670466	A.oxysepala<American		Aqcoe6G014200	1181	2	0.338696	A.oxysepala<European
Aqcoe5G080500	3686	1	0.0542594	American<European		Aqcoe4G183500	8596	1	0.0232666	A.japonica<American		Aqcoe3G350700	3725	2	0.107383	A.japonica<European		Aqcoe1G282600	994	1	0.201207	A.japonica<A.oxysepala		Aqcoe3G111000	2095	1	0.0954654	A.oxysepala<American		Aqcoe7G122400	4067	1	0.0491763	A.oxysepala<European
Aqcoe6G172900	791	1	0.252845	American<European		Aqcoe3G367000	3470	1	0.0576369	A.japonica<American		Aqcoe6G128200	10071	2	0.039718	A.japonica<European		Aqcoe1G233100	725	1	0.275862	A.japonica<A.oxysepala		Aqcoe1G478400	3627	1	0.055142	A.oxysepala<American		Aqcoe5G447900	4697	1	0.0425804	A.oxysepala<European
Aqcoe4G034000	925	1	0.216216	American<European		Aqcoe2G300100	5271	1	0.0379435	A.japonica<American		Aqcoe2G112500	3661	1	0.0546299	A.japonica<European		Aqcoe5G301400	34689	1	0.00576552	A.japonica<A.oxysepala		Aqcoe2G319000	3943	3	0.152168	A.oxysepala<American		Aqcoe2G128400	6707	1	0.0298196	A.oxysepala<European
Aqcoe7G052200	8243	2	0.048526	American<European		Aqcoe7G423700	7459	1	0.0268132	A.japonica<American		Aqcoe6G216300	9515	1	0.0210194	A.japonica<European		Aqcoe4G140300	4442	1	0.0450248	A.japonica<A.oxysepala		Aqcoe2G350500	4627	1	0.0432246	A.oxysepala<American		Aqcoe4G112200	4415	1	0.0453001	A.oxysepala<European
Aqcoe2G391600	8739	1	0.0228859	American<European		Aqcoe3G144900	2964	1	0.0674764	A.japonica<American		Aqcoe2G341400	3393	1	0.0589449	A.japonica<European		Aqcoe6G091700	26177	1	0.00764029	A.japonica<A.oxysepala		Aqcoe5G210500	4887	1	0.0409249	A.oxysepala<American		Aqcoe1G427500	7505	1	0.0266489	A.oxysepala<European
Aqcoe1G467900	809	1	0.247219	American<European		Aqcoe7G189300	13170	1	0.015186	A.japonica<American		Aqcoe3G307300	4301	1	0.0465008	A.japonica<European		Aqcoe1G412400	461	1	0.433839	A.japonica<A.oxysepala		Aqcoe5G229300	8621	1	0.0231992	A.oxysepala<American		Aqcoe4G054400	3219	1	0.0621311	A.oxysepala<European
Aqcoe7G090900	2355	1	0.0849257	American<European		Aqcoe1G334300	1989	1	0.100553	A.japonica<American		Aqcoe5G365800	1102	1	0.181488	A.japonica<European		Aqcoe2G359400	1103	1	0.181324	A.japonica<A.oxysepala		Aqcoe4G180800	5310	1	0.0376648	A.oxysepala<American		Aqcoe3G007700	7797	1	0.0256509	A.oxysepala<European
Aqcoe6G098800	3292	1	0.0607533	American<European		Aqcoe7G229500	2752	1	0.0726744	A.japonica<American		Aqcoe2G161500	5046	1	0.0396354	A.japonica<European		Aqcoe1G339000	1813	1	0.110314	A.japonica<A.oxysepala		Aqcoe5G116700	1898	1	0.105374	A.oxysepala<American		Aqcoe1188s0001	2692	1	0.0742942	A.oxysepala<European
Aqcoe1G177800	6296	2	0.0635324	American<European		Aqcoe1G362400	12906	1	0.0154967	A.japonica<American		Aqcoe5G411000	2560	1	0.078125	A.japonica<European		Aqcoe6G144600	11400	1	0.0175439	A.japonica<A.oxysepala		Aqcoe4G294000	4626	1	0.0432339	A.oxysepala<American		Aqcoe3G032000	1990	1	0.100503	A.oxysepala<European
Aqcoe7G212100	3025	1	0.0661157	American<European		Aqcoe3G260300	8661	1	0.023092	A.japonica<American		Aqcoe5G466200	5033	1	0.0397377	A.japonica<European		Aqcoe5G334500	4810	1	0.04158	A.japonica<A.oxysepala		Aqcoe3G329300	1972	1	0.10142	A.oxysepala<American		Aqcoe7G316300	4353	1	0.0459453	A.oxysepala<European
Aqcoe6G240300	7086	4	0.112899	American<European		Aqcoe2G206200	3861	1	0.0518001	A.japonica<American		Aqcoe7G304400	6308	1	0.0317058	A.japonica<European		Aqcoe2G436700	22199	1	0.00900941	A.japonica<A.oxysepala		Aqcoe2G252000	5472	1	0.0365497	A.oxysepala<American		Aqcoe6G098500	1261	1	0.158604	A.oxysepala<European
Aqcoe7G115000	3234	1	0.0618429	American<European		Aqcoe3G350900	6529	1	0.0306326	A.japonica<American		Aqcoe3G339700	5983	2	0.0668561	A.japonica<European		Aqcoe3G016500	2933	2	0.136379	A.japonica<A.oxysepala		Aqcoe5G018700	6584	1	0.0303767	A.oxysepala<American		Aqcoe1G243100	6683	1	0.0299267	A.oxysepala<European
Aqcoe7G242200	6669	1	0.0299895	American<European		Aqcoe7G069200	6570	1	0.0304414	A.japonica<American		Aqcoe2G319500	4472	1	0.0447227	A.japonica<European		Aqcoe1G332200	1124	2	0.355872	A.japonica<A.oxysepala		Aqcoe2G403600	8633	1	0.0231669	A.oxysepala<American		Aqcoe6G122400	1872	1	0.106838	A.oxysepala<European
Aqcoe7G294500	1793	1	0.111545	American<European		Aqcoe7G399500	2808	1	0.0712251	A.japonica<American		Aqcoe4G111300	1271	1	0.157356	A.japonica<European		Aqcoe5G194400	1023	1	0.195503	A.japonica<A.oxysepala		Aqcoe2G004800	5772	1	0.03465	A.oxysepala<American		Aqcoe4G141100	7797	1	0.0256509	A.oxysepala<European
Aqcoe1G262600	1515	1	0.132013	American<European		Aqcoe2G042200	10963	1	0.0182432	A.japonica<American		Aqcoe6G193700	4057	2	0.098595	A.japonica<European		Aqcoe7G090800	2763	1	0.0723851	A.japonica<A.oxysepala		Aqcoe3G347300	2187	1	0.0914495	A.oxysepala<American		Aqcoe5G472200	3146	1	0.0635728	A.oxysepala<European
Aqcoe5G130400	2327	2	0.171895	American<European		Aqcoe4G005800	1125	1	0.177778	A.japonica<American		Aqcoe2G177300	14784	1	0.0135281	A.japonica<European		Aqcoe5G236800	4602	1	0.0434594	A.japonica<A.oxysepala		Aqcoe4G220900	1797	2	0.222593	A.oxysepala<American		Aqcoe5G037000	1578	1	0.126743	A.oxysepala<European
Aqcoe2G335200	3361	4	0.238024	American<European		Aqcoe6G281000	2313	2	0.172936	A.japonica<American		Aqcoe1G469200	1376	2	0.290698	A.japonica<European		Aqcoe3G186200	38680	1	0.00517063	A.japonica<A.oxysepala		Aqcoe3G293200	3474	1	0.0575705	A.oxysepala<American		Aqcoe2G114000	6824	1	0.0293083	A.oxysepala<European
Aqcoe4G092400	4803	1	0.0416406	American<European		Aqcoe2G166400	5621	1	0.0355809	A.japonica<American		Aqcoe7G345400	2815	1	0.071048	A.japonica<European		Aqcoe3G197100	7508	1	0.0266383	A.japonica<A.oxysepala		Aqcoe5G166400	11582	1	0.0172682	A.oxysepala<American		Aqcoe3G083900	14999	2	0.0266684	A.oxysepala<European
Aqcoe2G239600	1551	1	0.128949	American<European		Aqcoe6G240800	2039	1	0.0980873	A.japonica<American		Aqcoe7G014900	2553	2	0.156678	A.japonica<European		Aqcoe4G042800	2765	1	0.0723327	A.japonica<A.oxysepala		Aqcoe2G124700	6897	7	0.202987	A.oxysepala<American		Aqcoe3G422600	3127	1	0.0639591	A.oxysepala<European
Aqcoe1G264400	7735	1	0.0258565	American<European		Aqcoe2G226300	14076	2	0.0284172	A.japonica<American		Aqcoe5G236800	4602	1	0.0434594	A.japonica<European		Aqcoe5G279100	20963	1	0.00954062	A.japonica<A.oxysepala		Aqcoe3G067900	7546	1	0.0265041	A.oxysepala<American		Aqcoe6G268700	25425	2	0.0157325	A.oxysepala<European
Aqcoe4G275800	2954	1	0.0677048	American<European		Aqcoe3G055500	1792	1	0.111607	A.japonica<American		Aqcoe1G298700	2475	1	0.0808081	A.japonica<European		Aqcoe1G129000	1654	1	0.120919	A.japonica<A.oxysepala		Aqcoe3G436800	4689	1	0.042653	A.oxysepala<American		Aqcoe2G042000	23471	1	0.00852115	A.oxysepala<European
Aqcoe6G115300	899	1	0.222469	American<European		Aqcoe2G134700	3681	2	0.108666	A.japonica<American		Aqcoe7G244800	5172	2	0.0773395	A.japonica<European		Aqcoe5G245800	4947	1	0.0404285	A.japonica<A.oxysepala		Aqcoe4G008700	4570	1	0.0437637	A.oxysepala<American		Aqcoe3G360500	1733	1	0.115407	A.oxysepala<European
Aqcoe2G093800	703	1	0.284495	American<European		Aqcoe6G127300	6259	1	0.031954	A.japonica<American		Aqcoe6G106200	7472	1	0.0267666	A.japonica<European		Aqcoe1G385500	6455	1	0.0309837	A.japonica<A.oxysepala		Aqcoe1G415400	776	1	0.257732	A.oxysepala<American		Aqcoe7G150700	11779	1	0.0169794	A.oxysepala<European
Aqcoe2G105900	3808	1	0.052521	American<European		Aqcoe6G259600	15886	1	0.0125897	A.japonica<American		Aqcoe3G415200	3356	1	0.0595948	A.japonica<European		Aqcoe1G340300	678	1	0.294985	A.japonica<A.oxysepala		Aqcoe4G018400	2030	1	0.0985222	A.oxysepala<American		Aqcoe5G121400	1283	1	0.155885	A.oxysepala<European
Aqcoe1G453600	1015	1	0.197044	American<European		Aqcoe1G460000	3229	1	0.0619387	A.japonica<American		Aqcoe1G173700	2718	1	0.0735835	A.japonica<European		Aqcoe5G196800	463	1	0.431965	A.japonica<A.oxysepala		Aqcoe4G096200	7803	2	0.0512623	A.oxysepala<American		Aqcoe1G389400	924	1	0.21645	A.oxysepala<European
Aqcoe4G102800	1970	1	0.101523	American<European		Aqcoe7G271400	16476	3	0.0364166	A.japonica<American		Aqcoe5G450200	3834	1	0.0521648	A.japonica<European		Aqcoe3G223700	3472	1	0.0576037	A.japonica<A.oxysepala		Aqcoe3G255100	3402	1	0.0587889	A.oxysepala<American		Aqcoe6G056100	14652	2	0.0273	A.oxysepala<European
Aqcoe7G303000	11179	1	0.0178907	American<European		Aqcoe3G186200	38680	2	0.0103413	A.japonica<American		Aqcoe3G155100	4796	1	0.0417014	A.japonica<European		Aqcoe6G165100	4165	1	0.0480192	A.japonica<A.oxysepala		Aqcoe1G362100	17357	1	0.0115227	A.oxysepala<American		Aqcoe1G150900	3606	1	0.0554631	A.oxysepala<European
Aqcoe6G125700	323	1	0.619195	American<European		Aqcoe6G257300	2876	1	0.069541	A.japonica<American		Aqcoe2G050800	2467	1	0.0810701	A.japonica<European		Aqcoe6G070300	2207	1	0.0906208	A.japonica<A.oxysepala		Aqcoe2G003000	5389	1	0.0371126	A.oxysepala<American		Aqcoe3G039800	2203	1	0.0907853	A.oxysepala<European
Aqcoe7G315600	2459	1	0.0813339	American<European		Aqcoe1G408900	7137	1	0.028023	A.japonica<American		Aqcoe2G328100	13239	1	0.0151069	A.japonica<European		Aqcoe7G268600	7950	1	0.0251572	A.japonica<A.oxysepala		Aqcoe2G099800	16377	1	0.0122122	A.oxysepala<American		Aqcoe6G291700	3469	1	0.0576535	A.oxysepala<European
Aqcoe7G289100	1520	2	0.263158	American<European		Aqcoe7G286200	891	1	0.224467	A.japonica<American		Aqcoe2G255000	22592	1	0.00885269	A.japonica<European		Aqcoe1G300000	3039	3	0.197433	A.japonica<A.oxysepala		Aqcoe1G066200	5474	1	0.0365364	A.oxysepala<American		Aqcoe6G085400	8333	1	0.024001	A.oxysepala<European
Aqcoe3G167600	6068	2	0.0659196	American<European		Aqcoe2G047300	7304	1	0.0273823	A.japonica<American		Aqcoe6G239400	11072	1	0.0180636	A.japonica<European		Aqcoe4G238300	3985	1	0.0501882	A.japonica<A.oxysepala		Aqcoe1G209200	932	1	0.214592	A.oxysepala<American		Aqcoe5G415100	1445	1	0.138408	A.oxysepala<European
Aqcoe4G112200	4415	1	0.0453001	American<European		Aqcoe5G250900	1344	1	0.14881	A.japonica<American		Aqcoe7G022700	5412	1	0.0369549	A.japonica<European		Aqcoe1G179600	2320	1	0.0862069	A.japonica<A.oxysepala		Aqcoe3G359500	1335	1	0.149813	A.oxysepala<American		Aqcoe7G301400	4248	1	0.047081	A.oxysepala<European
Aqcoe1G292700	1773	1	0.112803	American<European		Aqcoe5G005300	11801	1	0.0169477	A.japonica<American		Aqcoe5G195500	9290	2	0.0430571	A.japonica<European		Aqcoe1G282500	12410	2	0.0322321	A.japonica<A.oxysepala		Aqcoe1G260400	10169	1	0.0196676	A.oxysepala<American		Aqcoe7G281900	15217	1	0.0131432	A.oxysepala<European
Aqcoe6G215800	1625	1	0.123077	American<European		Aqcoe4G188800	25514	1	0.00783883	A.japonica<American		Aqcoe5G261500	9490	1	0.0210748	A.japonica<European		Aqcoe6G056100	14652	3	0.04095	A.japonica<A.oxysepala		Aqcoe1G132700	10861	1	0.0184145	A.oxysepala<American		Aqcoe2G096900	4056	1	0.0493097	A.oxysepala<European
Aqcoe2G243600	2481	1	0.0806127	American<European		Aqcoe1G359400	1410	1	0.141844	A.japonica<American		Aqcoe4G053100	4769	2	0.083875	A.japonica<European		Aqcoe7G107400	4332	1	0.0461681	A.japonica<A.oxysepala		Aqcoe3G318400	1855	1	0.107817	A.oxysepala<American		Aqcoe7G343600	17023	1	0.0117488	A.oxysepala<European
Aqcoe7G251700	8195	3	0.0732154	American<European		Aqcoe4G268400	4996	2	0.0800641	A.japonica<American		Aqcoe6G138100	4558	2	0.0877578	A.japonica<European		Aqcoe1G422700	6802	1	0.0294031	A.japonica<A.oxysepala		Aqcoe1G249700	1377	1	0.145243	A.oxysepala<American		Aqcoe1G208900	1842	1	0.108578	A.oxysepala<European
Aqcoe2G170000	10022	2	0.0399122	American<European		Aqcoe6G053600	5529	1	0.0361729	A.japonica<American		Aqcoe1G021600	2900	2	0.137931	A.japonica<European		Aqcoe5G062100	6992	1	0.0286041	A.japonica<A.oxysepala		Aqcoe1G341000	2604	1	0.0768049	A.oxysepala<American		Aqcoe6G315200	8755	1	0.0228441	A.oxysepala<European
Aqcoe7G328500	819	1	0.2442	American<European		Aqcoe3G013400	5048	1	0.0396197	A.japonica<American		Aqcoe2G105200	13468	1	0.01485	A.japonica<European		Aqcoe3G276800	5973	3	0.100452	A.japonica<A.oxysepala		Aqcoe4G264500	1590	1	0.125786	A.oxysepala<American		Aqcoe7G015700	4724	1	0.042337	A.oxysepala<European
Aqcoe2G251000	1646	1	0.121507	American<European		Aqcoe1G118500	1658	1	0.120627	A.japonica<American		Aqcoe2G251300	7396	1	0.0270416	A.japonica<European		Aqcoe3G158000	3814	1	0.0524384	A.japonica<A.oxysepala		Aqcoe5G048000	4808	1	0.0415973	A.oxysepala<American		Aqcoe5G100500	8087	1	0.024731	A.oxysepala<European
Aqcoe6G220400	6194	1	0.0322893	American<European		Aqcoe7G204100	12974	1	0.0154154	A.japonica<American		Aqcoe5G189500	2771	1	0.0721761	A.japonica<European		Aqcoe7G290500	5050	1	0.039604	A.japonica<A.oxysepala		Aqcoe3G029400	512	1	0.390625	A.oxysepala<American		Aqcoe4G190900	6107	1	0.0327493	A.oxysepala<European
Aqcoe0628s0001	3714	2	0.107701	American<European		Aqcoe2G302900	2731	1	0.0732332	A.japonica<American		Aqcoe5G200400	1978	1	0.101112	A.japonica<European		Aqcoe4G026000	8657	2	0.0462054	A.japonica<A.oxysepala		Aqcoe1G186400	3168	1	0.0631313	A.oxysepala<American		Aqcoe5G172400	3274	2	0.122175	A.oxysepala<European
Aqcoe2G321000	1162	1	0.172117	American<European		Aqcoe6G197400	4247	1	0.0470921	A.japonica<American		Aqcoe1G242300	3815	2	0.104849	A.japonica<European		Aqcoe7G242400	5047	1	0.0396275	A.japonica<A.oxysepala		Aqcoe1G282200	1651	1	0.121139	A.oxysepala<American		Aqcoe1G419200	3943	1	0.0507228	A.oxysepala<European
Aqcoe2G005400	17661	1	0.0113244	American<European		Aqcoe6G044500	4056	2	0.0986193	A.japonica<American		Aqcoe7G384900	2931	1	0.0682361	A.japonica<European		Aqcoe3G049700	12744	1	0.0156937	A.japonica<A.oxysepala		Aqcoe1G310500	1541	1	0.129786	A.oxysepala<American		Aqcoe1G084900	9156	1	0.0218436	A.oxysepala<European
Aqcoe7G397700	3903	1	0.0512426	American<European		Aqcoe6G244000	4409	1	0.0453618	A.japonica<American		Aqcoe1G178500	4151	1	0.0481812	A.japonica<European		Aqcoe1G112200	8994	1	0.022237	A.japonica<A.oxysepala		Aqcoe2G300100	5271	1	0.0379435	A.oxysepala<American		Aqcoe3G360400	6443	1	0.0310414	A.oxysepala<European
Aqcoe2G360600	9912	3	0.0605327	American<European		Aqcoe1G113200	9012	1	0.0221926	A.japonica<American		Aqcoe7G109800	4652	1	0.0429923	A.japonica<European		Aqcoe4G135100	1770	1	0.112994	A.japonica<A.oxysepala		Aqcoe3G147300	12422	2	0.0322009	A.oxysepala<American		Aqcoe6G244300	3836	1	0.0521376	A.oxysepala<European
Aqcoe3G132300	1588	1	0.125945	American<European		Aqcoe6G299500	4642	3	0.129255	A.japonica<American		Aqcoe3G211700	4061	1	0.049249	A.japonica<European		Aqcoe6G068300	3894	1	0.0513611	A.japonica<A.oxysepala		Aqcoe3G052300	10700	1	0.0186916	A.oxysepala<American		Aqcoe7G368000	2326	1	0.0859845	A.oxysepala<European
Aqcoe5G478500	2665	2	0.150094	American<European		Aqcoe6G106200	7472	1	0.0267666	A.japonica<American		Aqcoe4G228800	20173	1	0.00991424	A.japonica<European		Aqcoe7G282700	6413	1	0.0311867	A.japonica<A.oxysepala		Aqcoe5G056400	4046	1	0.0494315	A.oxysepala<American		Aqcoe1G207600	1642	1	0.121803	A.oxysepala<European
Aqcoe1G354600	10286	1	0.0194439	American<European		Aqcoe1G023500	5311	2	0.0753154	A.japonica<American		Aqcoe3G289900	8276	1	0.0241663	A.japonica<European		Aqcoe4G216300	2995	1	0.066778	A.japonica<A.oxysepala		Aqcoe2G392900	8073	2	0.0495479	A.oxysepala<American		Aqcoe1G345000	18393	1	0.0108737	A.oxysepala<European
Aqcoe5G228700	1678	2	0.238379	American<European		Aqcoe5G108700	16359	4	0.0489027	A.japonica<American		Aqcoe3G411600	2306	1	0.0867303	A.japonica<European		Aqcoe4G251800	2871	1	0.0696621	A.japonica<A.oxysepala		Aqcoe3G049000	7508	1	0.0266383	A.oxysepala<American		Aqcoe1G352200	10583	1	0.0188982	A.oxysepala<European
Aqcoe4G041200	1606	1	0.124533	American<European		Aqcoe7G165800	6498	1	0.0307787	A.japonica<American		Aqcoe7G003200	9366	1	0.0213538	A.japonica<European		Aqcoe6G276800	1568	1	0.127551	A.japonica<A.oxysepala		Aqcoe3G293700	12246	1	0.0163319	A.oxysepala<American		Aqcoe1G282200	1651	1	0.121139	A.oxysepala<European
Aqcoe3G137000	5870	4	0.136286	American<European		Aqcoe2G109200	1270	1	0.15748	A.japonica<American		Aqcoe7G204900	4093	1	0.0488639	A.japonica<European		Aqcoe4G235600	2015	1	0.0992556	A.japonica<A.oxysepala		Aqcoe4G257900	5640	1	0.035461	A.oxysepala<American		Aqcoe5G477800	11787	1	0.0169678	A.oxysepala<European
Aqcoe1G129000	1654	1	0.120919	American<European		Aqcoe3G211700	4061	1	0.049249	A.japonica<American		Aqcoe6G311400	1650	1	0.121212	A.japonica<European		Aqcoe2G197400	1827	1	0.109469	A.japonica<A.oxysepala		Aqcoe1G394300	5970	2	0.0670017	A.oxysepala<American		Aqcoe0628s0001	3714	1	0.0538503	A.oxysepala<European
Aqcoe1G020100	4040	2	0.0990099	American<European		Aqcoe4G298400	6975	1	0.0286738	A.japonica<American		Aqcoe6G155000	858	2	0.4662	A.japonica<European		Aqcoe7G259800	28317	1	0.0070629	A.japonica<A.oxysepala		Aqcoe2G048500	4145	1	0.0482509	A.oxysepala<American		Aqcoe6G185200	2001	1	0.09995	A.oxysepala<European
Aqcoe5G151600	1208	4	0.662252	American<European		Aqcoe4G189900	900	1	0.222222	A.japonica<American		Aqcoe2G326500	1766	1	0.11325	A.japonica<European		Aqcoe4G119800	1075	1	0.186047	A.japonica<A.oxysepala		Aqcoe3G442300	4873	1	0.0410425	A.oxysepala<American		Aqcoe4G262800	2064	1	0.0968992	A.oxysepala<European
Aqcoe6G189700	3945	1	0.0506971	American<European		Aqcoe5G216200	6599	1	0.0303076	A.japonica<American		Aqcoe7G414700	1261	1	0.158604	A.japonica<European		Aqcoe2G187100	2190	1	0.0913242	A.japonica<A.oxysepala		Aqcoe3G249900	3904	1	0.0512295	A.oxysepala<American		Aqcoe3G054800	1154	1	0.17331	A.oxysepala<European
Aqcoe7G292800	3029	1	0.0660284	American<European		Aqcoe4G166900	918	1	0.217865	A.japonica<American		Aqcoe5G343400	11230	1	0.0178094	A.japonica<European		Aqcoe6G154900	1220	3	0.491803	A.japonica<A.oxysepala		Aqcoe3G411600	2306	2	0.173461	A.oxysepala<American		Aqcoe3G122700	5808	4	0.137741	A.oxysepala<European
Aqcoe3G225500	2396	1	0.0834725	American<European		Aqcoe5G233900	10612	1	0.0188466	A.japonica<American		Aqcoe5G207400	3425	1	0.0583942	A.japonica<European		Aqcoe2G159800	3673	1	0.0544514	A.japonica<A.oxysepala		Aqcoe2G067300	3844	2	0.104058	A.oxysepala<American		Aqcoe6G100000	2545	1	0.0785855	A.oxysepala<European
Aqcoe2G376800	2291	1	0.0872981	American<European		Aqcoe3G355100	7700	4	0.103896	A.japonica<American		Aqcoe1G471000	7148	1	0.0279799	A.japonica<European		Aqcoe2G186700	17537	1	0.0114045	A.japonica<A.oxysepala		Aqcoe1G261500	2043	1	0.0978953	A.oxysepala<American		Aqcoe2G293600	5368	1	0.0372578	A.oxysepala<European
Aqcoe4G264300	1952	3	0.307377	American<European		Aqcoe5G455300	11376	1	0.0175809	A.japonica<American		Aqcoe6G065200	4422	1	0.0452284	A.japonica<European		Aqcoe1G218100	1768	1	0.113122	A.japonica<A.oxysepala		Aqcoe2G286500	539	1	0.371058	A.oxysepala<American		Aqcoe4G218700	19237	1	0.0103966	A.oxysepala<European
Aqcoe1G297500	1270	2	0.314961	American<European		Aqcoe7G225000	11888	1	0.0168237	A.japonica<American		Aqcoe7G363900	1572	1	0.127226	A.japonica<European		Aqcoe0099s0002	3057	1	0.0654236	A.japonica<A.oxysepala		Aqcoe1G081600	1084	2	0.369004	A.oxysepala<American		Aqcoe1G421600	2707	4	0.29553	A.oxysepala<European
Aqcoe6G097800	1332	1	0.15015	American<European		Aqcoe5G215000	6243	1	0.0320359	A.japonica<American		Aqcoe2G050700	1346	1	0.148588	A.japonica<European		Aqcoe5G330400	10677	1	0.0187319	A.japonica<A.oxysepala		Aqcoe1G383400	9511	2	0.0420566	A.oxysepala<American		Aqcoe7G372900	2216	1	0.0902527	A.oxysepala<European
Aqcoe7G342000	5077	1	0.0393933	American<European		Aqcoe3G255100	3402	2	0.117578	A.japonica<American		Aqcoe1G058600	4885	1	0.0409417	A.japonica<European		Aqcoe6G261100	9259	4	0.0864024	A.japonica<A.oxysepala		Aqcoe3G006900	2949	1	0.0678196	A.oxysepala<American		Aqcoe7G331800	1146	2	0.34904	A.oxysepala<European
Aqcoe7G135000	561	1	0.356506	American<European		Aqcoe5G166000	9156	4	0.0873744	A.japonica<American		Aqcoe1G068800	4961	1	0.0403145	A.japonica<European		Aqcoe1G429800	520	1	0.384615	A.japonica<A.oxysepala		Aqcoe1G213600	5259	2	0.0760601	A.oxysepala<American		Aqcoe4G265900	4391	1	0.0455477	A.oxysepala<European
Aqcoe3G090200	2368	1	0.0844595	American<European		Aqcoe1G369200	3085	1	0.0648298	A.japonica<American		Aqcoe0392s0002	3944	1	0.0507099	A.japonica<European		Aqcoe7G129700	2331	1	0.0858001	A.japonica<A.oxysepala		Aqcoe3G121500	10978	1	0.0182183	A.oxysepala<American		Aqcoe5G207700	2584	1	0.0773994	A.oxysepala<European
Aqcoe7G311200	4094	1	0.048852	American<European		Aqcoe3G009400	4845	1	0.0412797	A.japonica<American		Aqcoe5G320200	9263	1	0.0215913	A.japonica<European		Aqcoe7G193800	3835	1	0.0521512	A.japonica<A.oxysepala		Aqcoe3G107000	8785	1	0.0227661	A.oxysepala<American		Aqcoe1G199200	20000	1	0.01	A.oxysepala<European
Aqcoe5G126100	4724	1	0.042337	American<European		Aqcoe4G038900	1826	2	0.219058	A.japonica<American		Aqcoe5G330400	10677	1	0.0187319	A.japonica<European		Aqcoe1G281500	2611	1	0.076599	A.japonica<A.oxysepala		Aqcoe4G209100	4934	1	0.0405351	A.oxysepala<American		Aqcoe1G228200	6610	1	0.0302572	A.oxysepala<European
Aqcoe6G058700	2388	1	0.0837521	American<European		Aqcoe4G291500	7759	1	0.0257765	A.japonica<American		Aqcoe1G309900	1744	1	0.114679	A.japonica<European		Aqcoe4G291600	4579	2	0.0873553	A.japonica<A.oxysepala		Aqcoe1G248000	598	1	0.334448	A.oxysepala<American		Aqcoe3G090700	7186	1	0.0278319	A.oxysepala<European
Aqcoe1G348500	1509	1	0.132538	American<European		Aqcoe1G056600	5193	1	0.0385134	A.japonica<American		Aqcoe6G214500	4031	1	0.0496155	A.japonica<European		Aqcoe2G047300	7304	1	0.0273823	A.japonica<A.oxysepala		Aqcoe5G096400	674	1	0.296736	A.oxysepala<American		Aqcoe5G469000	2074	1	0.096432	A.oxysepala<European
Aqcoe5G242100	962	1	0.2079	American<European		Aqcoe5G181600	8423	2	0.047489	A.japonica<American		Aqcoe2G155300	4300	1	0.0465116	A.japonica<European		Aqcoe7G184100	5904	1	0.0338753	A.japonica<A.oxysepala		Aqcoe5G030900	6916	2	0.0578369	A.oxysepala<American		Aqcoe3G235700	5173	1	0.0386623	A.oxysepala<European
Aqcoe2G038900	1416	3	0.423729	American<European		Aqcoe5G216500	14688	1	0.0136166	A.japonica<American		Aqcoe1G390800	7096	1	0.0281849	A.japonica<European		Aqcoe5G245600	4007	1	0.0499127	A.japonica<A.oxysepala		Aqcoe5G193400	1395	2	0.286738	A.oxysepala<American		Aqcoe1G178700	11174	1	0.0178987	A.oxysepala<European
Aqcoe6G241300	7863	1	0.0254356	American<European		Aqcoe6G320800	12097	1	0.016533	A.japonica<American		Aqcoe5G475300	1974	1	0.101317	A.japonica<European		Aqcoe6G224000	8842	1	0.0226193	A.japonica<A.oxysepala		Aqcoe1G161500	4707	1	0.0424899	A.oxysepala<American		Aqcoe7G388700	3000	2	0.133333	A.oxysepala<European
Aqcoe6G247100	10394	1	0.0192419	American<European		Aqcoe5G452800	3740	1	0.0534759	A.japonica<American		Aqcoe1G444300	1952	2	0.204918	A.japonica<European		Aqcoe5G458900	4001	1	0.0499875	A.japonica<A.oxysepala		Aqcoe3G032000	1990	1	0.100503	A.oxysepala<American		Aqcoe4G210600	34343	1	0.0058236	A.oxysepala<European
Aqcoe1G194000	3841	1	0.0520698	American<European		Aqcoe7G151600	3479	1	0.0574878	A.japonica<American		Aqcoe7G314500	3091	1	0.064704	A.japonica<European		Aqcoe7G414700	1261	1	0.158604	A.japonica<A.oxysepala		Aqcoe1G014600	2884	1	0.0693481	A.oxysepala<American		Aqcoe5G147300	4967	1	0.0402658	A.oxysepala<European
Aqcoe7G080900	3824	1	0.0523013	American<European		Aqcoe5G070900	3076	1	0.0650195	A.japonica<American		Aqcoe1G483700	4748	1	0.042123	A.japonica<European		Aqcoe1G268600	897	1	0.222965	A.japonica<A.oxysepala		Aqcoe2G352300	3741	2	0.106923	A.oxysepala<American		Aqcoe0017s0003	10315	1	0.0193892	A.oxysepala<European
Aqcoe7G298500	5262	2	0.0760167	American<European		Aqcoe4G120600	2194	1	0.0911577	A.japonica<American		Aqcoe2G282600	5029	1	0.0397693	A.japonica<European		Aqcoe6G118600	1916	1	0.104384	A.japonica<A.oxysepala		Aqcoe1G135900	4552	1	0.0439367	A.oxysepala<American		Aqcoe6G089100	3280	1	0.0609756	A.oxysepala<European
Aqcoe6G295700	3675	2	0.108844	American<European		Aqcoe5G113200	6146	1	0.0325415	A.japonica<American		Aqcoe5G411800	4108	1	0.0486855	A.japonica<European		Aqcoe1G422800	6590	1	0.030349	A.japonica<A.oxysepala		Aqcoe3G393400	1324	1	0.151057	A.oxysepala<American		Aqcoe3G428800	1890	1	0.10582	A.oxysepala<European
Aqcoe3G411800	7156	6	0.167691	American<European		Aqcoe2G275200	10104	1	0.0197941	A.japonica<American		Aqcoe2G167300	3560	1	0.0561798	A.japonica<European		Aqcoe1G314900	15712	1	0.0127291	A.japonica<A.oxysepala		Aqcoe1G316100	3877	2	0.103173	A.oxysepala<American		Aqcoe5G204200	2833	1	0.0705965	A.oxysepala<European
Aqcoe6G292300	5587	3	0.107392	American<European		Aqcoe2G262400	1386	1	0.1443	A.japonica<American		Aqcoe6G306200	1944	1	0.102881	A.japonica<European		Aqcoe6G278100	6024	2	0.0664011	A.japonica<A.oxysepala		Aqcoe2G123600	2686	1	0.0744602	A.oxysepala<American		Aqcoe3G213200	4683	1	0.0427077	A.oxysepala<European
Aqcoe1G132900	2662	1	0.0751315	American<European		Aqcoe5G038400	4972	1	0.0402253	A.japonica<American		Aqcoe3G186200	38680	1	0.00517063	A.japonica<European		Aqcoe2G401800	4460	1	0.044843	A.japonica<A.oxysepala		Aqcoe5G079100	1602	2	0.249688	A.oxysepala<American		Aqcoe7G256000	13299	1	0.0150387	A.oxysepala<European
Aqcoe6G114700	977	1	0.204708	American<European		Aqcoe7G394700	4005	1	0.0499376	A.japonica<American		Aqcoe6G216500	6588	2	0.0607165	A.japonica<European		Aqcoe1G390800	7096	1	0.0281849	A.japonica<A.oxysepala		Aqcoe3G164800	5847	1	0.0342056	A.oxysepala<American		Aqcoe7G185000	2034	1	0.0983284	A.oxysepala<European
Aqcoe4G001100	3309	1	0.0604412	American<European		Aqcoe5G367700	3090	1	0.0647249	A.japonica<American		Aqcoe5G151600	1208	1	0.165563	A.japonica<European		Aqcoe3G357200	6888	1	0.029036	A.japonica<A.oxysepala		Aqcoe2G316400	5808	1	0.0344353	A.oxysepala<American		Aqcoe1G280500	5989	1	0.0333946	A.oxysepala<European
Aqcoe6G168300	5881	1	0.0340078	American<European		Aqcoe7G090400	4295	1	0.0465658	A.japonica<American		Aqcoe4G042800	2765	1	0.0723327	A.japonica<European		Aqcoe6G053600	5529	1	0.0361729	A.japonica<A.oxysepala		Aqcoe3G418600	4132	1	0.0484027	A.oxysepala<American		Aqcoe7G065700	2966	1	0.0674309	A.oxysepala<European
Aqcoe3G378000	920	2	0.434783	American<European		Aqcoe7G138900	14312	4	0.0558971	A.japonica<American		Aqcoe1G145600	10196	2	0.0392311	A.japonica<European		Aqcoe2G289400	731	1	0.273598	A.japonica<A.oxysepala		Aqcoe2G378900	3507	2	0.114058	A.oxysepala<American		Aqcoe1G224200	3746	1	0.0533903	A.oxysepala<European
Aqcoe4G296500	519	1	0.385356	American<European		Aqcoe6G104200	2663	1	0.0751033	A.japonica<American		Aqcoe6G062100	2608	1	0.0766871	A.japonica<European		Aqcoe3G308400	11842	1	0.016889	A.japonica<A.oxysepala		Aqcoe3G024300	2672	1	0.0748503	A.oxysepala<American		Aqcoe2G274900	4977	2	0.0803697	A.oxysepala<European
Aqcoe3G084900	18421	10	0.108572	American<European		Aqcoe2G294200	3179	1	0.0629129	A.japonica<American		Aqcoe3G245700	2609	1	0.0766577	A.japonica<European		Aqcoe7G402300	7193	1	0.0278048	A.japonica<A.oxysepala		Aqcoe2G276400	19015	2	0.021036	A.oxysepala<American		Aqcoe2G055400	4899	1	0.0408247	A.oxysepala<European
Aqcoe6G160300	5209	1	0.0383951	American<European		Aqcoe2G116600	19245	1	0.0103923	A.japonica<American		Aqcoe2G241700	8223	1	0.024322	A.japonica<European		Aqcoe6G077700	2612	1	0.0765697	A.japonica<A.oxysepala		Aqcoe5G104300	5922	1	0.0337724	A.oxysepala<American		Aqcoe7G152700	2050	1	0.097561	A.oxysepala<European
Aqcoe3G348200	4549	2	0.0879314	American<European		Aqcoe5G296200	4618	1	0.0433088	A.japonica<American		Aqcoe7G282700	6413	1	0.0311867	A.japonica<European		Aqcoe1G251100	1901	1	0.105208	A.japonica<A.oxysepala		Aqcoe5G057800	4402	1	0.0454339	A.oxysepala<American		Aqcoe7G150800	13190	1	0.015163	A.oxysepala<European
Aqcoe5G369100	1488	1	0.134409	American<European		Aqcoe1G240900	3304	2	0.121065	A.japonica<American		Aqcoe2G019900	5441	1	0.0367579	A.japonica<European		Aqcoe2G241700	8223	1	0.024322	A.japonica<A.oxysepala		Aqcoe5G070800	458	1	0.436681	A.oxysepala<American		Aqcoe7G146600	4024	1	0.0497018	A.oxysepala<European
Aqcoe6G095600	3289	1	0.0608088	American<European		Aqcoe5G123700	5635	2	0.0709849	A.japonica<American		Aqcoe4G140000	3267	1	0.0612182	A.japonica<European		Aqcoe5G129600	16310	1	0.0122624	A.japonica<A.oxysepala		Aqcoe3G355200	2734	2	0.146306	A.oxysepala<American		Aqcoe5G096400	674	1	0.296736	A.oxysepala<European
Aqcoe3G017800	2456	1	0.0814332	American<European		Aqcoe7G314400	4251	1	0.0470478	A.japonica<American		Aqcoe3G231500	3704	1	0.0539957	A.japonica<European		Aqcoe2G211600	4216	1	0.0474383	A.japonica<A.oxysepala		Aqcoe1G170700	1725	1	0.115942	A.oxysepala<American		Aqcoe6G067500	2403	2	0.166459	A.oxysepala<European
Aqcoe2G139300	1019	1	0.196271	American<European		Aqcoe3G104700	8681	1	0.0230388	A.japonica<American		Aqcoe3G097900	4959	1	0.0403307	A.japonica<European		Aqcoe4G185000	3098	1	0.0645578	A.japonica<A.oxysepala		Aqcoe1G042700	3083	1	0.0648719	A.oxysepala<American		Aqcoe5G311400	1103	1	0.181324	A.oxysepala<European
Aqcoe7G197200	7304	1	0.0273823	American<European		Aqcoe5G363700	5064	3	0.118483	A.japonica<American		Aqcoe4G171500	3440	1	0.0581395	A.japonica<European		Aqcoe4G030700	3047	3	0.196915	A.japonica<A.oxysepala		Aqcoe2G118000	9387	1	0.0213061	A.oxysepala<American		Aqcoe5G194100	2994	1	0.0668003	A.oxysepala<European
Aqcoe5G285200	2477	1	0.0807428	American<European		Aqcoe6G050600	1804	1	0.110865	A.japonica<American		Aqcoe7G385200	1780	1	0.11236	A.japonica<European		Aqcoe1G405400	22582	1	0.00885661	A.japonica<A.oxysepala		Aqcoe3G025500	3619	1	0.0552639	A.oxysepala<American		Aqcoe5G455000	10485	1	0.0190749	A.oxysepala<European
Aqcoe3G436800	4689	1	0.042653	American<European		Aqcoe7G366900	25363	1	0.0078855	A.japonica<American		Aqcoe7G014800	2862	1	0.0698812	A.japonica<European		Aqcoe6G093700	1274	1	0.156986	A.japonica<A.oxysepala		Aqcoe3G301800	3616	2	0.110619	A.oxysepala<American		Aqcoe5G474300	6684	1	0.0299222	A.oxysepala<European
Aqcoe2G144000	14062	2	0.0284455	American<European		Aqcoe6G165700	4464	1	0.0448029	A.japonica<American		Aqcoe4G067500	13718	1	0.0145794	A.japonica<European		Aqcoe5G387700	1892	1	0.105708	A.japonica<A.oxysepala		Aqcoe5G161200	10058	1	0.0198847	A.oxysepala<American		Aqcoe1G281100	6615	1	0.0302343	A.oxysepala<European
Aqcoe5G273500	953	1	0.209864	American<European		Aqcoe5G130200	3640	1	0.0549451	A.japonica<American		Aqcoe2G023500	3244	1	0.0616523	A.japonica<European		Aqcoe6G075200	3082	1	0.0648929	A.japonica<A.oxysepala		Aqcoe3G212100	9053	1	0.0220921	A.oxysepala<American		Aqcoe5G387400	830	1	0.240964	A.oxysepala<European
Aqcoe4G266000	1884	2	0.212314	American<European		Aqcoe1G249700	1377	1	0.145243	A.japonica<American		Aqcoe3G169900	23244	2	0.0172087	A.japonica<European		Aqcoe1G230700	6104	1	0.0327654	A.japonica<A.oxysepala		Aqcoe3G317700	7453	1	0.0268348	A.oxysepala<American		Aqcoe5G434600	2176	1	0.0919118	A.oxysepala<European
Aqcoe6G144800	5652	1	0.0353857	American<European		Aqcoe2G116000	8126	1	0.0246124	A.japonica<American		Aqcoe3G248300	3292	1	0.0607533	A.japonica<European		Aqcoe5G265400	8051	1	0.0248416	A.japonica<A.oxysepala		Aqcoe1G371100	2672	1	0.0748503	A.oxysepala<American		Aqcoe6G044400	5819	1	0.0343702	A.oxysepala<European
Aqcoe5G357400	3699	1	0.0540687	American<European		Aqcoe6G186100	2464	1	0.0811688	A.japonica<American		Aqcoe1G165400	6865	1	0.0291333	A.japonica<European		Aqcoe2G168100	25393	1	0.00787619	A.japonica<A.oxysepala		Aqcoe5G126600	577	1	0.34662	A.oxysepala<American		Aqcoe5G088300	10364	1	0.0192976	A.oxysepala<European
Aqcoe5G352300	8315	1	0.0240529	American<European		Aqcoe7G146600	4024	2	0.0994036	A.japonica<American		Aqcoe7G317500	4251	2	0.0940955	A.japonica<European		Aqcoe4G011100	1348	1	0.148368	A.japonica<A.oxysepala		Aqcoe1G321600	5725	1	0.0349345	A.oxysepala<American		Aqcoe2G240600	3398	1	0.0588582	A.oxysepala<European
Aqcoe1G184700	4686	1	0.0426803	American<European		Aqcoe0278s0003	3792	1	0.0527426	A.japonica<American		Aqcoe3G122800	3275	1	0.0610687	A.japonica<European		Aqcoe5G192100	2431	1	0.0822707	A.japonica<A.oxysepala		Aqcoe4G293800	4909	1	0.0407415	A.oxysepala<American		Aqcoe1G372500	1281	1	0.156128	A.oxysepala<European
Aqcoe2G284300	1999	1	0.10005	American<European		Aqcoe6G275500	781	1	0.256082	A.japonica<American		Aqcoe1G318900	1338	1	0.149477	A.japonica<European		Aqcoe4G039300	3307	1	0.0604778	A.japonica<A.oxysepala		Aqcoe1G205400	827	1	0.241838	A.oxysepala<American		Aqcoe7G006100	2186	1	0.0914913	A.oxysepala<European
Aqcoe5G209800	404	1	0.49505	American<European		Aqcoe7G166700	6949	2	0.0575622	A.japonica<American		Aqcoe5G130200	3640	1	0.0549451	A.japonica<European		Aqcoe1G170000	12729	1	0.0157122	A.japonica<A.oxysepala		Aqcoe5G167900	10886	1	0.0183722	A.oxysepala<American		Aqcoe5G114800	7052	1	0.0283607	A.oxysepala<European
Aqcoe6G253800	4323	5	0.231321	American<European		Aqcoe2G319500	4472	2	0.0894454	A.japonica<American		Aqcoe5G349800	9673	1	0.0206761	A.japonica<European		Aqcoe2G220800	3980	1	0.0502513	A.japonica<A.oxysepala		Aqcoe3G289900	8276	1	0.0241663	A.oxysepala<American		Aqcoe6G138700	2751	1	0.0727008	A.oxysepala<European
Aqcoe6G101900	1911	1	0.104657	American<European		Aqcoe6G273300	5586	1	0.0358038	A.japonica<American		Aqcoe2G284200	5346	1	0.0374111	A.japonica<European		Aqcoe1G289400	1566	1	0.127714	A.japonica<A.oxysepala		Aqcoe4G271900	1263	1	0.158353	A.oxysepala<American		Aqcoe1G278300	2040	1	0.0980392	A.oxysepala<European
Aqcoe2G049500	3070	1	0.0651466	American<European		Aqcoe7G395600	5293	1	0.0377858	A.japonica<American		Aqcoe5G023100	12334	1	0.0162153	A.japonica<European		Aqcoe4G220200	2719	1	0.0735565	A.japonica<A.oxysepala		Aqcoe3G164200	4192	1	0.0477099	A.oxysepala<American		Aqcoe2G131600	467	1	0.428266	A.oxysepala<European
Aqcoe4G290300	1576	1	0.126904	American<European		Aqcoe7G307200	3013	4	0.265516	A.japonica<American		Aqcoe1G335400	1529	1	0.130804	A.japonica<European		Aqcoe2G018800	3729	1	0.0536337	A.japonica<A.oxysepala		Aqcoe4G032400	2614	1	0.0765111	A.oxysepala<American		Aqcoe3G118600	1621	1	0.123381	A.oxysepala<European
Aqcoe2G014800	6436	1	0.0310752	American<European		Aqcoe1G261700	3106	1	0.0643915	A.japonica<American		Aqcoe3G103300	3666	1	0.0545554	A.japonica<European		Aqcoe4G005000	5712	1	0.035014	A.japonica<A.oxysepala		Aqcoe1G261700	3106	1	0.0643915	A.oxysepala<American		Aqcoe5G129500	1786	1	0.111982	A.oxysepala<European
Aqcoe6G169000	4774	1	0.0418936	American<European		Aqcoe2G326300	3117	1	0.0641643	A.japonica<American		Aqcoe7G298000	3057	1	0.0654236	A.japonica<European		Aqcoe4G026500	7786	1	0.0256871	A.japonica<A.oxysepala		Aqcoe1G477400	2021	1	0.0989609	A.oxysepala<American		Aqcoe5G151600	1208	4	0.662252	A.oxysepala<European
Aqcoe2G126500	2834	2	0.141143	American<European		Aqcoe6G015000	5128	2	0.0780031	A.japonica<American		Aqcoe1G215900	3925	1	0.0509554	A.japonica<European		Aqcoe3G084400	18460	1	0.0108342	A.japonica<A.oxysepala		Aqcoe1G090200	3799	1	0.0526454	A.oxysepala<American		Aqcoe6G201100	3590	1	0.0557103	A.oxysepala<European
Aqcoe2G079000	494	2	0.809717	American<European		Aqcoe6G095100	2416	1	0.0827815	A.japonica<American		Aqcoe1G474900	7804	1	0.0256279	A.japonica<European		Aqcoe5G442500	3294	1	0.0607165	A.japonica<A.oxysepala		Aqcoe2G349000	5834	2	0.0685636	A.oxysepala<American		Aqcoe7G012300	10684	2	0.0374392	A.oxysepala<European
Aqcoe7G372100	2680	1	0.0746269	American<European		Aqcoe6G279800	16443	2	0.0243265	A.japonica<American		Aqcoe2G166700	15172	1	0.0131822	A.japonica<European		Aqcoe4G234400	2010	4	0.39801	A.japonica<A.oxysepala		Aqcoe1G393100	5248	1	0.0381098	A.oxysepala<American		Aqcoe3G162700	3622	1	0.0552181	A.oxysepala<European
Aqcoe5G411100	5100	1	0.0392157	American<European		Aqcoe1G070800	6058	1	0.0330142	A.japonica<American		Aqcoe6G044700	4234	1	0.0472367	A.japonica<European		Aqcoe5G077200	8524	1	0.0234632	A.japonica<A.oxysepala		Aqcoe4G051500	10380	1	0.0192678	A.oxysepala<American		Aqcoe2G261000	6290	1	0.0317965	A.oxysepala<European
Aqcoe2G106800	570	1	0.350877	American<European		Aqcoe3G025400	2055	1	0.0973236	A.japonica<American		Aqcoe5G313000	10111	1	0.0197804	A.japonica<European		Aqcoe1G304400	1965	1	0.101781	A.japonica<A.oxysepala		Aqcoe3G349100	5641	2	0.0709094	A.oxysepala<American		Aqcoe3G244200	3567	1	0.0560695	A.oxysepala<European
Aqcoe3G088300	2335	1	0.0856531	American<European		Aqcoe7G049300	6487	1	0.0308309	A.japonica<American		Aqcoe5G421800	1795	2	0.222841	A.japonica<European		Aqcoe2G328100	13239	1	0.0151069	A.japonica<A.oxysepala		Aqcoe4G240800	3045	1	0.0656814	A.oxysepala<American		Aqcoe7G202200	7841	2	0.0510139	A.oxysepala<European
Aqcoe1G221000	2138	2	0.187091	American<European		Aqcoe3G261200	7682	2	0.0520698	A.japonica<American		Aqcoe7G265400	1487	1	0.134499	A.japonica<European		Aqcoe1G001300	3726	1	0.0536769	A.japonica<A.oxysepala		Aqcoe1G458100	13198	1	0.0151538	A.oxysepala<American		Aqcoe7G341600	2054	1	0.097371	A.oxysepala<European
Aqcoe3G076900	9289	1	0.0215308	American<European		Aqcoe1G374400	5085	2	0.0786627	A.japonica<American		Aqcoe3G263400	3858	1	0.0518403	A.japonica<European		Aqcoe7G197900	6684	1	0.0299222	A.japonica<A.oxysepala		Aqcoe3G036600	2745	1	0.0728597	A.oxysepala<American		Aqcoe5G297600	10247	1	0.0195179	A.oxysepala<European
Aqcoe2G215600	3416	2	0.117096	American<European		Aqcoe3G413800	6368	1	0.031407	A.japonica<American		Aqcoe7G107400	4332	1	0.0461681	A.japonica<European		Aqcoe1G266700	10191	1	0.0196252	A.japonica<A.oxysepala		Aqcoe5G160100	10677	1	0.0187319	A.oxysepala<American		Aqcoe7G037000	4401	1	0.0454442	A.oxysepala<European
Aqcoe7G148600	3413	1	0.0585995	American<European		Aqcoe4G050600	1012	1	0.197628	A.japonica<American		Aqcoe7G416200	4140	1	0.0483092	A.japonica<European		Aqcoe5G191100	1833	1	0.109111	A.japonica<A.oxysepala		Aqcoe3G094700	16253	1	0.0123054	A.oxysepala<American		Aqcoe4G274500	2512	1	0.0796178	A.oxysepala<European
Aqcoe4G279900	973	1	0.20555	American<European		Aqcoe2G381700	1232	1	0.162338	A.japonica<American		Aqcoe5G045500	3296	1	0.0606796	A.japonica<European		Aqcoe5G031700	4552	1	0.0439367	A.japonica<A.oxysepala		Aqcoe2G404500	2537	1	0.0788333	A.oxysepala<American		Aqcoe7G397700	3903	1	0.0512426	A.oxysepala<European
Aqcoe4G146700	3247	4	0.246381	American<European		Aqcoe1G206700	9137	1	0.021889	A.japonica<American		Aqcoe2G211600	4216	1	0.0474383	A.japonica<European		Aqcoe1G034300	1951	1	0.102512	A.japonica<A.oxysepala		Aqcoe4G294200	3371	1	0.0593296	A.oxysepala<American		Aqcoe5G230800	2653	1	0.0753864	A.oxysepala<European
Aqcoe5G250800	9309	1	0.0214846	American<European		Aqcoe2G035500	4191	2	0.0954426	A.japonica<American		Aqcoe2G255100	2147	1	0.0931532	A.japonica<European		Aqcoe3G142400	4815	1	0.0415369	A.japonica<A.oxysepala		Aqcoe3G162000	5430	1	0.0368324	A.oxysepala<American		Aqcoe3G335600	4962	1	0.0403063	A.oxysepala<European
Aqcoe7G080100	11714	2	0.0341472	American<European		Aqcoe1G140000	19448	1	0.0102838	A.japonica<American		Aqcoe7G139300	2665	1	0.0750469	A.japonica<European		Aqcoe6G088100	716	1	0.27933	A.japonica<A.oxysepala		Aqcoe4G009400	7443	3	0.0806127	A.oxysepala<American		Aqcoe1G458500	970	1	0.206186	A.oxysepala<European
Aqcoe1G295200	2210	1	0.0904977	American<European		Aqcoe1G467000	3701	1	0.0540394	A.japonica<American		Aqcoe1G428500	2317	1	0.0863185	A.japonica<European		Aqcoe3G156000	10950	1	0.0182648	A.japonica<A.oxysepala		Aqcoe1G431700	6356	1	0.0314663	A.oxysepala<American		Aqcoe5G305200	9075	1	0.0220386	A.oxysepala<European
Aqcoe6G159300	2471	1	0.0809389	American<European		Aqcoe4G283600	1501	1	0.133245	A.japonica<American		Aqcoe6G186200	3109	1	0.0643294	A.japonica<European		Aqcoe6G192500	8398	1	0.0238152	A.japonica<A.oxysepala		Aqcoe3G207100	6097	1	0.032803	A.oxysepala<American		Aqcoe1G138600	14330	1	0.0139567	A.oxysepala<European
Aqcoe7G207200	7428	2	0.0538503	American<European		Aqcoe1G272500	7866	1	0.0254259	A.japonica<American		Aqcoe6G155900	1632	1	0.122549	A.japonica<European		Aqcoe2G038100	6496	1	0.0307882	A.japonica<A.oxysepala		Aqcoe1G280500	5989	1	0.0333946	A.oxysepala<American		Aqcoe4G138600	8452	1	0.023663	A.oxysepala<European
Aqcoe1G346800	12089	1	0.016544	American<European		Aqcoe2G402800	6033	1	0.033151	A.japonica<American		Aqcoe6G030800	9331	1	0.0214339	A.japonica<European		Aqcoe5G360300	16451	1	0.0121573	A.japonica<A.oxysepala		Aqcoe2G050100	2761	1	0.0724375	A.oxysepala<American		Aqcoe2G285800	7967	2	0.0502071	A.oxysepala<European
Aqcoe6G177700	1982	1	0.100908	American<European		Aqcoe4G179600	3092	1	0.0646831	A.japonica<American		Aqcoe7G312400	2706	1	0.0739098	A.japonica<European		Aqcoe6G263000	682	1	0.293255	A.japonica<A.oxysepala		Aqcoe1G166400	7451	2	0.0536841	A.oxysepala<American		Aqcoe2G128700	2910	2	0.137457	A.oxysepala<European
Aqcoe3G212700	7344	2	0.0544662	American<European		Aqcoe1G419900	2689	1	0.0743771	A.japonica<American		Aqcoe3G142400	4815	1	0.0415369	A.japonica<European		Aqcoe2G171700	10088	1	0.0198255	A.japonica<A.oxysepala		Aqcoe4G097900	2477	2	0.161486	A.oxysepala<American		Aqcoe3G081400	661	1	0.302572	A.oxysepala<European
Aqcoe1G299500	2917	1	0.0685636	American<European		Aqcoe3G233600	368	1	0.543478	A.japonica<American		Aqcoe7G192000	4521	1	0.044238	A.japonica<European		Aqcoe7G212500	836	1	0.239234	A.japonica<A.oxysepala		Aqcoe1G253100	2642	1	0.0757002	A.oxysepala<American		Aqcoe1G087300	1529	1	0.130804	A.oxysepala<European
Aqcoe7G295100	732	1	0.273224	American<European		Aqcoe7G152900	3652	1	0.0547645	A.japonica<American		Aqcoe7G202600	10909	1	0.0183335	A.japonica<European		Aqcoe7G382500	14821	3	0.0404831	A.japonica<A.oxysepala		Aqcoe1G436400	12077	5	0.082802	A.oxysepala<American		Aqcoe1G292900	17930	1	0.0111545	A.oxysepala<European
Aqcoe4G290400	2057	1	0.097229	American<European		Aqcoe3G303700	1614	2	0.247831	A.japonica<American		Aqcoe4G068600	1742	1	0.114811	A.japonica<European		Aqcoe3G390800	8190	1	0.02442	A.japonica<A.oxysepala		Aqcoe4G070100	2968	1	0.0673854	A.oxysepala<American		Aqcoe1G145600	10196	1	0.0196155	A.oxysepala<European
Aqcoe7G181500	3498	3	0.171527	American<European		Aqcoe1G083000	4636	1	0.0431406	A.japonica<American		Aqcoe3G011400	5294	2	0.0755572	A.japonica<European		Aqcoe2G218600	7666	1	0.0260892	A.japonica<A.oxysepala		Aqcoe3G346200	14442	1	0.0138485	A.oxysepala<American		Aqcoe2G255000	22592	1	0.00885269	A.oxysepala<European
Aqcoe2G055400	4899	1	0.0408247	American<European		Aqcoe4G006800	572	1	0.34965	A.japonica<American		Aqcoe2G207400	12281	1	0.0162853	A.japonica<European		Aqcoe7G032900	3567	1	0.0560695	A.japonica<A.oxysepala		Aqcoe5G082000	7525	1	0.0265781	A.oxysepala<American		Aqcoe2G176300	5878	3	0.102076	A.oxysepala<European
Aqcoe7G377700	4193	1	0.0476985	American<European		Aqcoe4G078200	1361	1	0.146951	A.japonica<American		Aqcoe5G450900	3694	1	0.0541419	A.japonica<European		Aqcoe2G011900	4308	1	0.0464253	A.japonica<A.oxysepala		Aqcoe4G208400	8839	1	0.022627	A.oxysepala<American		Aqcoe6G132700	3230	1	0.0619195	A.oxysepala<European
Aqcoe1G041300	3828	1	0.0522466	American<European		Aqcoe4G115100	3675	1	0.0544218	A.japonica<American		Aqcoe7G289900	4145	1	0.0482509	A.japonica<European		Aqcoe6G003800	3435	1	0.0582242	A.japonica<A.oxysepala		Aqcoe2G149300	1588	1	0.125945	A.oxysepala<American		Aqcoe2G382000	1479	1	0.135227	A.oxysepala<European
Aqcoe7G232700	4182	1	0.047824	American<European		Aqcoe2G438800	5126	1	0.0390168	A.japonica<American		Aqcoe3G162000	5430	2	0.0736648	A.japonica<European		Aqcoe5G360400	8642	1	0.0231428	A.japonica<A.oxysepala		Aqcoe4G134100	660	1	0.30303	A.oxysepala<American		Aqcoe6G027800	4052	1	0.0493583	A.oxysepala<European
Aqcoe1G159000	2441	1	0.0819336	American<European		Aqcoe1G390800	7096	1	0.0281849	A.japonica<American		Aqcoe3G144300	6498	1	0.0307787	A.japonica<European		Aqcoe2G294200	3179	1	0.0629129	A.japonica<A.oxysepala		Aqcoe5G164900	2597	1	0.0770119	A.oxysepala<American		Aqcoe3G428500	5012	1	0.0399042	A.oxysepala<European
Aqcoe7G308900	1676	2	0.238663	American<European		Aqcoe1G401000	2385	1	0.0838574	A.japonica<American		Aqcoe3G355100	7700	2	0.0519481	A.japonica<European		Aqcoe7G108200	4113	1	0.0486263	A.japonica<A.oxysepala		Aqcoe3G124500	13956	1	0.0143308	A.oxysepala<American		Aqcoe3G143800	9941	1	0.0201187	A.oxysepala<European
Aqcoe4G297800	1895	1	0.105541	American<European		Aqcoe6G269700	8583	1	0.0233019	A.japonica<American		Aqcoe3G112800	2399	1	0.0833681	A.japonica<European		Aqcoe6G181800	7430	1	0.0269179	A.japonica<A.oxysepala		Aqcoe3G183400	2869	1	0.0697107	A.oxysepala<American		Aqcoe7G009200	4882	1	0.0409668	A.oxysepala<European
Aqcoe5G126000	3581	1	0.0558503	American<European		Aqcoe1G311400	6233	1	0.0320873	A.japonica<American		Aqcoe4G064400	3400	1	0.0588235	A.japonica<European		Aqcoe6G015500	4633	1	0.0431686	A.japonica<A.oxysepala		Aqcoe5G223400	3227	1	0.0619771	A.oxysepala<American		Aqcoe7G317900	1146	1	0.17452	A.oxysepala<European
Aqcoe6G221000	1930	1	0.103627	American<European		Aqcoe2G402600	4913	1	0.0407083	A.japonica<American		Aqcoe1G494700	1836	1	0.108932	A.japonica<European		Aqcoe1G184500	29248	1	0.00683807	A.japonica<A.oxysepala		Aqcoe2G103600	9721	1	0.020574	A.oxysepala<American		Aqcoe5G448400	10227	1	0.0195561	A.oxysepala<European
Aqcoe3G139400	1668	3	0.359712	American<European		Aqcoe7G031200	5259	1	0.03803	A.japonica<American		Aqcoe6G240300	7086	2	0.0564493	A.japonica<European		Aqcoe1G178200	9820	1	0.0203666	A.japonica<A.oxysepala		Aqcoe1G217300	3899	1	0.0512952	A.oxysepala<American		Aqcoe2G141200	2316	2	0.172712	A.oxysepala<European
Aqcoe0018s0003	10169	1	0.0196676	American<European		Aqcoe3G276800	5973	2	0.066968	A.japonica<American		Aqcoe4G018300	668	1	0.299401	A.japonica<European		Aqcoe7G057500	1884	1	0.106157	A.japonica<A.oxysepala		Aqcoe2G272400	8605	4	0.0929692	A.oxysepala<American		Aqcoe1G336400	6979	1	0.0286574	A.oxysepala<European
Aqcoe7G441200	12025	1	0.016632	American<European		Aqcoe4G024100	7448	1	0.0268528	A.japonica<American		Aqcoe6G058800	1840	1	0.108696	A.japonica<European		Aqcoe6G282800	21280	1	0.0093985	A.japonica<A.oxysepala		Aqcoe4G059600	1716	2	0.2331	A.oxysepala<American		Aqcoe1G218900	11775	1	0.0169851	A.oxysepala<European
Aqcoe2G246500	4978	1	0.0401768	American<European		Aqcoe7G357300	3127	1	0.0639591	A.japonica<American		Aqcoe7G281900	15217	1	0.0131432	A.japonica<European		Aqcoe4G053100	4769	2	0.083875	A.japonica<A.oxysepala		Aqcoe2G080900	4225	1	0.0473373	A.oxysepala<American		Aqcoe2G284500	1919	1	0.104221	A.oxysepala<European
Aqcoe1G245800	3089	1	0.0647459	American<European		Aqcoe1G204400	13803	1	0.0144896	A.japonica<American		Aqcoe5G194600	5326	2	0.0751033	A.japonica<European		Aqcoe3G178700	7614	1	0.0262674	A.japonica<A.oxysepala		Aqcoe1G480900	2525	2	0.158416	A.oxysepala<American		Aqcoe1G302300	13505	1	0.0148093	A.oxysepala<European
Aqcoe5G375000	3475	1	0.057554	American<European		Aqcoe7G009300	4383	1	0.0456308	A.japonica<American		Aqcoe5G225700	5463	1	0.0366099	A.japonica<European		Aqcoe1G458800	4680	1	0.042735	A.japonica<A.oxysepala		Aqcoe3G360500	1733	2	0.230814	A.oxysepala<American		Aqcoe7G295700	5400	1	0.037037	A.oxysepala<European
Aqcoe2G161100	1777	1	0.112549	American<European		Aqcoe3G052300	10700	2	0.0373832	A.japonica<American		Aqcoe2G351200	5208	1	0.0384025	A.japonica<European		Aqcoe7G169000	12471	1	0.0160372	A.japonica<A.oxysepala		Aqcoe2G182000	4220	2	0.0947867	A.oxysepala<American		Aqcoe2G342500	4843	1	0.0412967	A.oxysepala<European
Aqcoe6G162300	1385	1	0.144404	American<European		Aqcoe3G149200	3284	2	0.121803	A.japonica<American		Aqcoe1G183900	6021	1	0.0332171	A.japonica<European		Aqcoe1G209300	2558	1	0.0781861	A.japonica<A.oxysepala		Aqcoe4G180000	1543	1	0.129618	A.oxysepala<American		Aqcoe7G351100	8886	1	0.0225073	A.oxysepala<European
Aqcoe3G127200	5602	6	0.214209	American<European		Aqcoe6G056600	2614	1	0.0765111	A.japonica<American		Aqcoe1G181000	2108	1	0.0948767	A.japonica<European		Aqcoe6G150000	546	1	0.3663	A.japonica<A.oxysepala		Aqcoe3G386200	2762	1	0.0724113	A.oxysepala<American		Aqcoe5G350700	3290	1	0.0607903	A.oxysepala<European
Aqcoe4G151600	1672	1	0.119617	American<European		Aqcoe5G258800	12409	1	0.0161173	A.japonica<American		Aqcoe1G096100	5731	1	0.0348979	A.japonica<European		Aqcoe4G208500	6780	3	0.0884956	A.japonica<A.oxysepala		Aqcoe3G305900	4467	2	0.0895456	A.oxysepala<American		Aqcoe7G258000	25715	1	0.00777756	A.oxysepala<European
Aqcoe4G228400	770	1	0.25974	American<European		Aqcoe5G332300	1110	1	0.18018	A.japonica<American		Aqcoe0008s0003	6015	1	0.0332502	A.japonica<European		Aqcoe5G387600	1683	1	0.118835	A.japonica<A.oxysepala		Aqcoe2G256700	29812	1	0.00670871	A.oxysepala<American		Aqcoe3G118800	3129	1	0.0639182	A.oxysepala<European
Aqcoe7G220100	2837	2	0.140994	American<European		Aqcoe4G124600	1956	1	0.102249	A.japonica<American		Aqcoe4G254400	2022	2	0.197824	A.japonica<European		Aqcoe1G227400	5229	1	0.0382482	A.japonica<A.oxysepala		Aqcoe5G183700	4788	1	0.0417711	A.oxysepala<American		Aqcoe3G427400	5647	1	0.035417	A.oxysepala<European
Aqcoe1G222100	3050	1	0.0655738	American<European		Aqcoe5G097600	6989	1	0.0286164	A.japonica<American		Aqcoe3G084400	18460	1	0.0108342	A.japonica<European		Aqcoe1G126700	5829	1	0.0343112	A.japonica<A.oxysepala		Aqcoe3G439900	3767	1	0.0530926	A.oxysepala<American		Aqcoe2G377300	2485	1	0.0804829	A.oxysepala<European
Aqcoe5G291500	3709	1	0.0539229	American<European		Aqcoe6G264100	509	1	0.392927	A.japonica<American		Aqcoe2G274600	3301	1	0.0605877	A.japonica<European		Aqcoe6G106200	7472	1	0.0267666	A.japonica<A.oxysepala		Aqcoe2G175800	8694	1	0.0230044	A.oxysepala<American		Aqcoe3G167000	5124	1	0.039032	A.oxysepala<European
Aqcoe3G139700	2331	1	0.0858001	American<European		Aqcoe2G217300	430	1	0.465116	A.japonica<American		Aqcoe2G391200	13229	1	0.0151183	A.japonica<European		Aqcoe3G305200	3923	2	0.101963	A.japonica<A.oxysepala		Aqcoe3G334000	5875	1	0.0340426	A.oxysepala<American		Aqcoe7G168200	658	1	0.303951	A.oxysepala<European
Aqcoe5G230800	2653	1	0.0753864	American<European		Aqcoe3G226900	17754	1	0.0112651	A.japonica<American		Aqcoe4G151600	1672	1	0.119617	A.japonica<European		Aqcoe6G307400	12457	2	0.0321105	A.japonica<A.oxysepala		Aqcoe1G472300	1905	1	0.104987	A.oxysepala<American		Aqcoe1G223600	6081	1	0.0328893	A.oxysepala<European
Aqcoe7G086500	1235	1	0.161943	American<European		Aqcoe6G038400	2447	1	0.0817327	A.japonica<American		Aqcoe5G163900	3459	1	0.0578202	A.japonica<European		Aqcoe1G023600	1020	1	0.196078	A.japonica<A.oxysepala		Aqcoe1G282700	6777	1	0.0295116	A.oxysepala<American		Aqcoe2G105500	4445	1	0.0449944	A.oxysepala<European
Aqcoe2G115100	6292	1	0.0317864	American<European		Aqcoe2G314000	4749	1	0.0421141	A.japonica<American		Aqcoe1G210900	1645	1	0.121581	A.japonica<European		Aqcoe2G207200	866	1	0.230947	A.japonica<A.oxysepala		Aqcoe4G080400	1713	2	0.233508	A.oxysepala<American		Aqcoe3G218000	4767	2	0.0839102	A.oxysepala<European
Aqcoe1G136200	10960	1	0.0182482	American<European		Aqcoe5G288300	18612	1	0.0107458	A.japonica<American		Aqcoe2G124700	6897	4	0.115992	A.japonica<European		Aqcoe4G253000	859	1	0.232829	A.japonica<A.oxysepala		Aqcoe4G216600	3056	1	0.065445	A.oxysepala<American		Aqcoe5G447800	8833	1	0.0226424	A.oxysepala<European
Aqcoe7G197400	1482	1	0.134953	American<European		Aqcoe6G265900	1466	1	0.136426	A.japonica<American		Aqcoe3G280300	10341	1	0.0193405	A.japonica<European		Aqcoe5G444900	1743	1	0.114745	A.japonica<A.oxysepala		Aqcoe3G335600	4962	1	0.0403063	A.oxysepala<American		Aqcoe2G265000	3268	1	0.0611995	A.oxysepala<European
Aqcoe4G251000	3975	1	0.0503145	American<European		Aqcoe2G181500	4540	1	0.0440529	A.japonica<American		Aqcoe7G268500	16437	1	0.0121677	A.japonica<European		Aqcoe3G132300	1588	1	0.125945	A.japonica<A.oxysepala		Aqcoe2G432600	4480	1	0.0446429	A.oxysepala<American		Aqcoe1G492700	5109	1	0.0391466	A.oxysepala<European
Aqcoe3G281900	5409	1	0.0369754	American<European		Aqcoe3G025900	572	1	0.34965	A.japonica<American		Aqcoe3G303900	1806	1	0.110742	A.japonica<European		Aqcoe3G313500	1367	2	0.292612	A.japonica<A.oxysepala		Aqcoe3G284800	1039	1	0.192493	A.oxysepala<American		Aqcoe7G391100	790	1	0.253165	A.oxysepala<European
Aqcoe7G429300	645	1	0.310078	American<European		Aqcoe3G187800	4197	1	0.0476531	A.japonica<American		Aqcoe5G473400	3686	1	0.0542594	A.japonica<European		Aqcoe4G041600	3552	3	0.168919	A.japonica<A.oxysepala		Aqcoe4G007500	1121	1	0.178412	A.oxysepala<American		Aqcoe1G366700	4200	1	0.047619	A.oxysepala<European
Aqcoe3G135200	7046	1	0.0283849	American<European		Aqcoe7G259900	17889	1	0.0111801	A.japonica<American		Aqcoe2G144600	16520	1	0.0121065	A.japonica<European		Aqcoe6G193500	1558	1	0.12837	A.japonica<A.oxysepala		Aqcoe3G210800	12380	1	0.0161551	A.oxysepala<American		Aqcoe6G059700	2490	1	0.0803213	A.oxysepala<European
Aqcoe5G409600	2673	1	0.0748223	American<European		Aqcoe6G256100	12530	1	0.0159617	A.japonica<American		Aqcoe1G313400	6354	1	0.0314762	A.japonica<European		Aqcoe6G069700	17045	1	0.0117336	A.japonica<A.oxysepala		Aqcoe5G078500	3140	1	0.0636943	A.oxysepala<American		Aqcoe1G348500	1509	2	0.265076	A.oxysepala<European
Aqcoe7G291700	2646	1	0.0755858	American<European		Aqcoe3G121800	5675	1	0.0352423	A.japonica<American		Aqcoe3G357600	7249	1	0.02759	A.japonica<European		Aqcoe4G142100	5212	1	0.038373	A.japonica<A.oxysepala		Aqcoe5G148700	2276	1	0.0878735	A.oxysepala<American		Aqcoe6G253300	6188	1	0.0323206	A.oxysepala<European
Aqcoe0728s0001	1417	2	0.282287	American<European		Aqcoe7G441200	12025	2	0.033264	A.japonica<American		Aqcoe3G010500	11524	1	0.0173551	A.japonica<European		Aqcoe7G051300	1346	1	0.148588	A.japonica<A.oxysepala		Aqcoe5G207300	11138	1	0.0179565	A.oxysepala<American		Aqcoe1G384400	2070	1	0.0966184	A.oxysepala<European
Aqcoe6G193200	3663	1	0.0546001	American<European		Aqcoe2G182000	4220	2	0.0947867	A.japonica<American		Aqcoe5G332300	1110	1	0.18018	A.japonica<European		Aqcoe6G232400	3497	1	0.0571919	A.japonica<A.oxysepala		Aqcoe2G182900	6605	2	0.0605602	A.oxysepala<American		Aqcoe5G323400	2128	1	0.093985	A.oxysepala<European
Aqcoe6G173900	3880	2	0.103093	American<European		Aqcoe4G061600	835	1	0.239521	A.japonica<American		Aqcoe1G422400	2073	1	0.0964785	A.japonica<European		Aqcoe6G197700	6681	1	0.0299356	A.japonica<A.oxysepala		Aqcoe5G074200	9074	2	0.044082	A.oxysepala<American		Aqcoe7G175600	5028	1	0.0397772	A.oxysepala<European
Aqcoe3G133000	8661	1	0.023092	American<European		Aqcoe2G026300	1271	2	0.314713	A.japonica<American		Aqcoe1G496500	4335	1	0.0461361	A.japonica<European		Aqcoe4G225700	6447	1	0.0310222	A.japonica<A.oxysepala		Aqcoe2G361500	1925	1	0.103896	A.oxysepala<American		Aqcoe5G382500	6406	1	0.0312207	A.oxysepala<European
Aqcoe5G148400	2325	1	0.0860215	American<European		Aqcoe4G070300	2319	1	0.0862441	A.japonica<American		Aqcoe5G452100	9952	1	0.0200965	A.japonica<European		Aqcoe3G259400	9879	1	0.020245	A.japonica<A.oxysepala		Aqcoe2G363600	3565	1	0.056101	A.oxysepala<American		Aqcoe4G039200	3387	1	0.0590493	A.oxysepala<European
Aqcoe7G343600	17023	1	0.0117488	American<European		Aqcoe5G229300	8621	1	0.0231992	A.japonica<American		Aqcoe6G056100	14652	3	0.04095	A.japonica<European		Aqcoe5G312700	1256	1	0.159236	A.japonica<A.oxysepala		Aqcoe1G486300	3678	1	0.0543774	A.oxysepala<American		Aqcoe1G160400	15654	1	0.0127763	A.oxysepala<European
Aqcoe2G411500	1939	2	0.206292	American<European		Aqcoe6G193500	1558	1	0.12837	A.japonica<American		Aqcoe0115s0003	2656	1	0.0753012	A.japonica<European		Aqcoe7G360900	5051	1	0.0395961	A.japonica<A.oxysepala		Aqcoe1G305200	1406	1	0.142248	A.oxysepala<American		Aqcoe4G001400	5780	1	0.0346021	A.oxysepala<European
Aqcoe3G011000	4623	1	0.043262	American<European		Aqcoe4G240600	2962	1	0.0675219	A.japonica<American		Aqcoe4G273300	1469	2	0.272294	A.japonica<European		Aqcoe6G055100	1650	3	0.363636	A.japonica<A.oxysepala		Aqcoe2G018200	4664	1	0.0428816	A.oxysepala<American		Aqcoe1G096100	5731	1	0.0348979	A.oxysepala<European
Aqcoe4G060500	2265	1	0.0883002	American<European		Aqcoe7G204700	281	1	0.711744	A.japonica<American		Aqcoe7G321800	3843	1	0.0520427	A.japonica<European		Aqcoe4G011300	6178	1	0.0323729	A.japonica<A.oxysepala		Aqcoe1G258000	3180	1	0.0628931	A.oxysepala<American		Aqcoe7G242000	15189	2	0.0263348	A.oxysepala<European
Aqcoe3G415700	3733	2	0.107152	American<European		Aqcoe7G379100	3773	1	0.0530082	A.japonica<American		Aqcoe2G105500	4445	1	0.0449944	A.japonica<European		Aqcoe1G354000	15489	1	0.0129124	A.japonica<A.oxysepala		Aqcoe5G044700	3352	1	0.0596659	A.oxysepala<American		Aqcoe5G217800	2752	1	0.0726744	A.oxysepala<European
Aqcoe5G251100	1464	1	0.136612	American<European		Aqcoe6G226900	5027	1	0.0397852	A.japonica<American		Aqcoe3G172500	16697	1	0.0119782	A.japonica<European		Aqcoe7G166700	6949	1	0.0287811	A.japonica<A.oxysepala		Aqcoe1G334400	23344	1	0.00856751	A.oxysepala<American		Aqcoe6G067900	5551	1	0.0360295	A.oxysepala<European
Aqcoe7G045100	6213	2	0.0643811	American<European		Aqcoe7G281000	1800	3	0.333333	A.japonica<American		Aqcoe3G313100	2841	1	0.0703977	A.japonica<European		Aqcoe2G175800	8694	1	0.0230044	A.japonica<A.oxysepala		Aqcoe1G216400	1609	1	0.124301	A.oxysepala<American		Aqcoe6G255100	9753	1	0.0205065	A.oxysepala<European
Aqcoe7G179800	7345	1	0.0272294	American<European		Aqcoe7G385300	5004	1	0.039968	A.japonica<American		Aqcoe5G272100	9091	1	0.0219998	A.japonica<European		Aqcoe3G344300	2037	2	0.196367	A.japonica<A.oxysepala		Aqcoe4G232700	2069	1	0.0966651	A.oxysepala<American		Aqcoe5G308600	23186	3	0.0258777	A.oxysepala<European
Aqcoe5G456400	6970	2	0.0573888	American<European		Aqcoe6G261000	14448	3	0.0415282	A.japonica<American		Aqcoe5G255100	13397	1	0.0149287	A.japonica<European		Aqcoe7G225000	11888	2	0.0336474	A.japonica<A.oxysepala		Aqcoe5G138100	8230	1	0.0243013	A.oxysepala<American		Aqcoe7G370800	2241	2	0.178492	A.oxysepala<European
Aqcoe6G034400	2801	4	0.285612	American<European		Aqcoe4G235600	2015	1	0.0992556	A.japonica<American		Aqcoe3G279800	4011	1	0.0498629	A.japonica<European		Aqcoe6G223700	4653	1	0.042983	A.japonica<A.oxysepala		Aqcoe3G037100	8025	1	0.0249221	A.oxysepala<American		Aqcoe5G326300	11443	1	0.0174779	A.oxysepala<European
Aqcoe1G359900	3936	2	0.101626	American<European		Aqcoe6G030200	1266	1	0.157978	A.japonica<American		Aqcoe1G282500	12410	1	0.016116	A.japonica<European		Aqcoe4G080600	892	1	0.224215	A.japonica<A.oxysepala		Aqcoe2G025900	1822	1	0.109769	A.oxysepala<American		Aqcoe3G115800	12838	1	0.0155788	A.oxysepala<European
Aqcoe5G025100	5300	1	0.0377358	American<European		Aqcoe2G407300	2669	1	0.0749344	A.japonica<American		Aqcoe2G067300	3844	1	0.0520291	A.japonica<European		Aqcoe6G128200	10071	4	0.079436	A.japonica<A.oxysepala		Aqcoe3G325200	3279	1	0.0609942	A.oxysepala<American		Aqcoe1G034400	2581	1	0.0774893	A.oxysepala<European
Aqcoe4G216500	1032	1	0.193798	American<European		Aqcoe5G144600	11708	1	0.0170823	A.japonica<American		Aqcoe6G241500	18560	3	0.0323276	A.japonica<European		Aqcoe6G213400	12569	1	0.0159122	A.japonica<A.oxysepala		Aqcoe2G097800	8232	1	0.0242954	A.oxysepala<American		Aqcoe6G261000	14448	1	0.0138427	A.oxysepala<European
Aqcoe0204s0003	617	1	0.324149	American<European		Aqcoe7G304800	4838	1	0.0413394	A.japonica<American		Aqcoe6G177300	1879	1	0.10644	A.japonica<European		Aqcoe3G355100	7700	2	0.0519481	A.japonica<A.oxysepala		Aqcoe3G058000	2974	1	0.0672495	A.oxysepala<American		Aqcoe2G305800	2979	1	0.0671366	A.oxysepala<European
Aqcoe7G151600	3479	3	0.172463	American<European		Aqcoe7G251700	8195	1	0.0244051	A.japonica<American		Aqcoe2G356700	6763	1	0.0295727	A.japonica<European		Aqcoe2G137400	4693	1	0.0426167	A.japonica<A.oxysepala		Aqcoe3G388200	5646	1	0.0354233	A.oxysepala<American		Aqcoe2G182200	2347	1	0.0852152	A.oxysepala<European
Aqcoe6G098300	1328	1	0.150602	American<European		Aqcoe2G159800	3673	1	0.0544514	A.japonica<American		Aqcoe1G455400	4978	1	0.0401768	A.japonica<European		Aqcoe1G153600	2167	1	0.0922935	A.japonica<A.oxysepala		Aqcoe3G339700	5983	4	0.133712	A.oxysepala<American		Aqcoe5G451900	1643	1	0.121729	A.oxysepala<European
Aqcoe4G076900	1926	1	0.103842	American<European		Aqcoe5G167900	10886	1	0.0183722	A.japonica<American		Aqcoe2G137400	4693	1	0.0426167	A.japonica<European		Aqcoe6G141400	5900	1	0.0338983	A.japonica<A.oxysepala		Aqcoe4G262800	2064	3	0.290698	A.oxysepala<American		Aqcoe4G105500	8387	1	0.0238464	A.oxysepala<European
Aqcoe6G097100	4889	1	0.0409082	American<European		Aqcoe7G073800	13181	1	0.0151734	A.japonica<American		Aqcoe2G159800	3673	1	0.0544514	A.japonica<European		Aqcoe4G187600	8778	1	0.0227842	A.japonica<A.oxysepala		Aqcoe4G151600	1672	1	0.119617	A.oxysepala<American		Aqcoe7G307600	6997	1	0.0285837	A.oxysepala<European
Aqcoe3G234000	1576	1	0.126904	American<European		Aqcoe3G308900	3063	1	0.0652955	A.japonica<American		Aqcoe6G041500	4503	1	0.0444148	A.japonica<European		Aqcoe2G436000	7063	1	0.0283166	A.japonica<A.oxysepala		Aqcoe2G078300	18954	1	0.0105519	A.oxysepala<American		Aqcoe7G293100	9120	1	0.0219298	A.oxysepala<European
Aqcoe1G379500	3575	2	0.111888	American<European		Aqcoe3G008500	2831	1	0.0706464	A.japonica<American		Aqcoe0011s0001	14367	1	0.0139208	A.japonica<European		Aqcoe4G027800	3925	2	0.101911	A.japonica<A.oxysepala		Aqcoe3G346400	1574	1	0.127065	A.oxysepala<American		Aqcoe5G077100	13580	1	0.0147275	A.oxysepala<European
Aqcoe5G039900	1559	1	0.128287	American<European		Aqcoe4G236300	3658	1	0.0546747	A.japonica<American		Aqcoe5G419800	1909	1	0.104767	A.japonica<European		Aqcoe7G114500	1460	1	0.136986	A.japonica<A.oxysepala		Aqcoe1G122900	7744	1	0.0258264	A.oxysepala<American		Aqcoe4G198900	5267	1	0.0379723	A.oxysepala<European
Aqcoe1G237500	2046	1	0.0977517	American<European		Aqcoe5G119800	4748	2	0.084246	A.japonica<American		Aqcoe1G171500	1346	1	0.148588	A.japonica<European		Aqcoe6G081800	1699	1	0.117716	A.japonica<A.oxysepala		Aqcoe3G276800	5973	2	0.066968	A.oxysepala<American		Aqcoe7G152800	12689	2	0.0315234	A.oxysepala<European
Aqcoe3G430500	1167	1	0.17138	American<European		Aqcoe5G450200	3834	1	0.0521648	A.japonica<American		Aqcoe5G372500	5411	1	0.0369617	A.japonica<European		Aqcoe7G034300	9344	2	0.0428082	A.japonica<A.oxysepala		Aqcoe3G409800	4912	2	0.0814332	A.oxysepala<American		Aqcoe6G044700	4234	4	0.188947	A.oxysepala<European
Aqcoe4G272100	1231	1	0.16247	American<European		Aqcoe6G159500	2057	1	0.097229	A.japonica<American		Aqcoe3G176000	17533	2	0.0228141	A.japonica<European		Aqcoe7G207500	5722	1	0.0349528	A.japonica<A.oxysepala		Aqcoe2G355000	1776	1	0.112613	A.oxysepala<American		Aqcoe5G043100	11503	1	0.0173868	A.oxysepala<European
Aqcoe7G027600	3557	1	0.0562272	American<European		Aqcoe3G327500	1220	1	0.163934	A.japonica<American		Aqcoe4G159300	2544	2	0.157233	A.japonica<European		Aqcoe5G395100	4692	1	0.0426257	A.japonica<A.oxysepala		Aqcoe2G296900	17539	2	0.0228063	A.oxysepala<American		Aqcoe2G301500	4284	1	0.0466853	A.oxysepala<European
Aqcoe7G315700	3242	2	0.123381	American<European		Aqcoe3G120800	2564	1	0.0780031	A.japonica<American		Aqcoe2G292400	5125	1	0.0390244	A.japonica<European		Aqcoe5G216500	14688	1	0.0136166	A.japonica<A.oxysepala		Aqcoe3G003100	2744	1	0.0728863	A.oxysepala<American		Aqcoe2G391200	13229	1	0.0151183	A.oxysepala<European
Aqcoe3G354700	1949	1	0.102617	American<European		Aqcoe5G110900	4454	2	0.0898069	A.japonica<American		Aqcoe1G359200	1038	1	0.192678	A.japonica<European		Aqcoe4G087100	1938	1	0.103199	A.japonica<A.oxysepala		Aqcoe2G425700	2567	1	0.077912	A.oxysepala<American		Aqcoe3G236400	2889	1	0.0692281	A.oxysepala<European
Aqcoe7G174700	1752	1	0.114155	American<European		Aqcoe7G329800	7416	1	0.0269687	A.japonica<American		Aqcoe1G438900	2522	1	0.0793021	A.japonica<European		Aqcoe7G388700	3000	3	0.2	A.japonica<A.oxysepala		Aqcoe5G071500	5672	1	0.0352609	A.oxysepala<American		Aqcoe5G112500	967	1	0.206825	A.oxysepala<European
Aqcoe7G121500	5861	1	0.0341239	American<European		Aqcoe1G426600	1875	1	0.106667	A.japonica<American		Aqcoe1G084900	9156	1	0.0218436	A.japonica<European		Aqcoe1G309200	3419	1	0.0584966	A.japonica<A.oxysepala		Aqcoe4G180900	6652	2	0.0601323	A.oxysepala<American		Aqcoe3G229900	6912	1	0.0289352	A.oxysepala<European
Aqcoe3G290000	1505	3	0.398671	American<European		Aqcoe6G090300	6940	2	0.0576369	A.japonica<American		Aqcoe6G225300	29897	1	0.00668963	A.japonica<European		Aqcoe7G073100	7370	1	0.027137	A.japonica<A.oxysepala		Aqcoe4G193700	2529	2	0.158165	A.oxysepala<American		Aqcoe2G278900	9709	1	0.0205994	A.oxysepala<European
Aqcoe5G279600	4660	3	0.128755	American<European		Aqcoe6G215600	8007	1	0.0249781	A.japonica<American		Aqcoe1G313200	28512	1	0.00701459	A.japonica<European		Aqcoe3G306700	2244	1	0.0891266	A.japonica<A.oxysepala		Aqcoe5G114700	4100	1	0.0487805	A.oxysepala<American		Aqcoe5G047600	3814	1	0.0524384	A.oxysepala<European
Aqcoe2G146700	9256	1	0.0216076	American<European		Aqcoe6G043900	3636	1	0.0550055	A.japonica<American		Aqcoe4G243300	1901	2	0.210416	A.japonica<European		Aqcoe2G340200	692	1	0.289017	A.japonica<A.oxysepala		Aqcoe3G367000	3470	1	0.0576369	A.oxysepala<American		Aqcoe4G025100	1310	3	0.458015	A.oxysepala<European
Aqcoe5G061300	1706	2	0.234467	American<European		Aqcoe7G417100	5591	1	0.0357718	A.japonica<American		Aqcoe5G217900	3540	1	0.0564972	A.japonica<European		Aqcoe3G105700	1056	1	0.189394	A.japonica<A.oxysepala		Aqcoe2G314000	4749	3	0.126342	A.oxysepala<American		Aqcoe2G376100	21338	1	0.00937295	A.oxysepala<European
Aqcoe1G230400	3042	1	0.0657462	American<European		Aqcoe2G296400	6801	1	0.0294074	A.japonica<American		Aqcoe5G268700	16416	1	0.0121832	A.japonica<European		Aqcoe5G201700	2126	1	0.0940734	A.japonica<A.oxysepala		Aqcoe3G076900	9289	1	0.0215308	A.oxysepala<American		Aqcoe1G485600	1631	1	0.122624	A.oxysepala<European
Aqcoe3G275800	1222	1	0.163666	American<European		Aqcoe2G195900	269	1	0.743494	A.japonica<American		Aqcoe3G435300	5380	1	0.0371747	A.japonica<European		Aqcoe3G250000	1737	1	0.115141	A.japonica<A.oxysepala		Aqcoe3G244200	3567	1	0.0560695	A.oxysepala<American		Aqcoe6G089700	3428	2	0.116686	A.oxysepala<European
Aqcoe6G142600	3255	2	0.122888	American<European		Aqcoe2G212500	14694	1	0.013611	A.japonica<American		Aqcoe7G396200	4734	1	0.0422476	A.japonica<European		Aqcoe4G049300	3103	3	0.193361	A.japonica<A.oxysepala		Aqcoe3G032400	14696	1	0.0136091	A.oxysepala<American		Aqcoe5G450200	3834	2	0.10433	A.oxysepala<European
Aqcoe2G319100	10516	1	0.0190186	American<European		Aqcoe6G111700	3275	2	0.122137	A.japonica<American		Aqcoe6G144000	889	1	0.224972	A.japonica<European		Aqcoe0015s0005	895	1	0.223464	A.japonica<A.oxysepala		Aqcoe4G223500	2883	1	0.0693722	A.oxysepala<American		Aqcoe4G307700	4394	1	0.0455166	A.oxysepala<European
Aqcoe2G368400	1169	1	0.171086	American<European		Aqcoe1G153700	1696	1	0.117925	A.japonica<American		Aqcoe1G433600	2940	1	0.0680272	A.japonica<European		Aqcoe1G365800	3377	1	0.0592242	A.japonica<A.oxysepala		Aqcoe3G074900	9996	1	0.020008	A.oxysepala<American		Aqcoe3G329300	1972	1	0.10142	A.oxysepala<European
Aqcoe5G037000	1578	1	0.126743	American<European		Aqcoe2G352300	3741	1	0.0534616	A.japonica<American		Aqcoe1G466900	4434	2	0.090212	A.japonica<European		Aqcoe7G424300	4686	1	0.0426803	A.japonica<A.oxysepala		Aqcoe1G146400	3886	1	0.0514668	A.oxysepala<American		Aqcoe3G178300	1071	3	0.560224	A.oxysepala<European
Aqcoe6G022600	2689	1	0.0743771	American<European		Aqcoe5G451500	1378	1	0.145138	A.japonica<American		Aqcoe5G021200	4017	1	0.0497884	A.japonica<European		Aqcoe5G009100	4431	1	0.0451365	A.japonica<A.oxysepala		Aqcoe2G155500	2114	2	0.189215	A.oxysepala<American		Aqcoe5G207400	3425	1	0.0583942	A.oxysepala<European
Aqcoe1G359800	555	1	0.36036	American<European		Aqcoe1G418000	2941	1	0.0680041	A.japonica<American		Aqcoe7G273500	22547	1	0.00887036	A.japonica<European		Aqcoe5G474800	3550	1	0.056338	A.japonica<A.oxysepala		Aqcoe1G319900	7121	1	0.0280859	A.oxysepala<American		Aqcoe5G052400	2762	1	0.0724113	A.oxysepala<European
Aqcoe5G249000	1252	1	0.159744	American<European		Aqcoe7G080100	11714	1	0.0170736	A.japonica<American		Aqcoe3G378100	5514	2	0.0725426	A.japonica<European		Aqcoe3G424400	2618	1	0.0763942	A.japonica<A.oxysepala		Aqcoe2G253500	4324	1	0.0462535	A.oxysepala<American		Aqcoe1G494900	6599	1	0.0303076	A.oxysepala<European
Aqcoe1G339700	4660	1	0.0429185	American<European		Aqcoe3G428100	5636	1	0.0354862	A.japonica<American		Aqcoe5G194500	1132	1	0.176678	A.japonica<European		Aqcoe6G241500	18560	2	0.0215517	A.japonica<A.oxysepala		Aqcoe1G172600	710	2	0.56338	A.oxysepala<American		Aqcoe3G361100	4172	1	0.0479386	A.oxysepala<European
Aqcoe4G024900	1280	1	0.15625	American<European		Aqcoe2G181700	5276	1	0.0379075	A.japonica<American		Aqcoe4G264200	1903	1	0.105097	A.japonica<European		Aqcoe2G255100	2147	3	0.27946	A.japonica<A.oxysepala		Aqcoe3G085500	714	1	0.280112	A.oxysepala<American		Aqcoe1G279500	5575	1	0.0358744	A.oxysepala<European
Aqcoe2G381100	14879	2	0.0268835	American<European		Aqcoe6G224200	3665	1	0.0545703	A.japonica<American		Aqcoe2G088000	3879	1	0.0515597	A.japonica<European		Aqcoe7G317200	2889	1	0.0692281	A.japonica<A.oxysepala		Aqcoe2G204400	3114	1	0.0642261	A.oxysepala<American		Aqcoe1G138700	8520	1	0.0234742	A.oxysepala<European
Aqcoe1G146000	1642	1	0.121803	American<European		Aqcoe6G159300	2471	1	0.0809389	A.japonica<American		Aqcoe6G142300	8817	1	0.0226835	A.japonica<European		Aqcoe5G055300	11414	1	0.0175223	A.japonica<A.oxysepala		Aqcoe2G177700	2914	2	0.137268	A.oxysepala<American		Aqcoe7G185200	3608	1	0.0554324	A.oxysepala<European
Aqcoe3G015200	4447	1	0.0449741	American<European		Aqcoe6G093800	10681	1	0.0187248	A.japonica<American		Aqcoe5G245600	4007	1	0.0499127	A.japonica<European		Aqcoe4G270200	1831	1	0.10923	A.japonica<A.oxysepala		Aqcoe5G171500	3712	1	0.0538793	A.oxysepala<American		Aqcoe1G308200	6638	1	0.0301296	A.oxysepala<European
Aqcoe4G053100	4769	1	0.0419375	American<European		Aqcoe1G453300	9471	1	0.0211171	A.japonica<American		Aqcoe6G030200	1266	1	0.157978	A.japonica<European		Aqcoe1G113900	4605	1	0.0434311	A.japonica<A.oxysepala		Aqcoe1G199000	21112	2	0.0189466	A.oxysepala<American		Aqcoe2G004500	2207	3	0.271862	A.oxysepala<European
Aqcoe2G324600	6713	1	0.0297929	American<European		Aqcoe3G057500	1352	2	0.295858	A.japonica<American		Aqcoe5G300900	40028	1	0.0049965	A.japonica<European		Aqcoe5G236300	7897	2	0.0506521	A.japonica<A.oxysepala		Aqcoe2G291800	5546	1	0.036062	A.oxysepala<American		Aqcoe4G246100	3425	3	0.175182	A.oxysepala<European
Aqcoe2G237100	4695	2	0.085197	American<European		Aqcoe0099s0001	3113	1	0.0642467	A.japonica<American		Aqcoe5G340800	2057	1	0.097229	A.japonica<European		Aqcoe1G215700	5808	1	0.0344353	A.japonica<A.oxysepala		Aqcoe3G398900	3632	2	0.110132	A.oxysepala<American		Aqcoe1G428400	2890	3	0.207612	A.oxysepala<European
Aqcoe7G323400	1469	1	0.136147	American<European		Aqcoe6G236100	2116	1	0.094518	A.japonica<American		Aqcoe4G206200	2637	1	0.0758438	A.japonica<European		Aqcoe6G179600	5838	1	0.0342583	A.japonica<A.oxysepala		Aqcoe3G186300	5574	1	0.0358809	A.oxysepala<American		Aqcoe2G285600	9461	1	0.0211394	A.oxysepala<European
Aqcoe3G397500	1251	1	0.159872	American<European		Aqcoe7G429900	6574	2	0.0608458	A.japonica<American		Aqcoe7G207500	5722	1	0.0349528	A.japonica<European		Aqcoe1G409900	1278	1	0.156495	A.japonica<A.oxysepala		Aqcoe1G306300	3394	1	0.0589275	A.oxysepala<American		Aqcoe5G021300	4350	1	0.045977	A.oxysepala<European
Aqcoe6G130800	3863	1	0.0517732	American<European		Aqcoe2G175900	3826	1	0.0522739	A.japonica<American		Aqcoe1G172800	12996	2	0.0307787	A.japonica<European		Aqcoe5G268200	8150	1	0.0245399	A.japonica<A.oxysepala		Aqcoe4G197700	8934	1	0.0223864	A.oxysepala<American		Aqcoe1G382500	5371	1	0.037237	A.oxysepala<European
Aqcoe3G031800	1112	2	0.359712	American<European		Aqcoe7G369500	7227	2	0.055348	A.japonica<American		Aqcoe2G144000	14062	3	0.0426682	A.japonica<European		Aqcoe5G463600	6783	1	0.0294855	A.japonica<A.oxysepala		Aqcoe2G335500	3106	1	0.0643915	A.oxysepala<American		Aqcoe2G163000	9213	1	0.0217085	A.oxysepala<European
Aqcoe2G329300	6098	1	0.0327976	American<European		Aqcoe5G293400	4915	2	0.0813835	A.japonica<American		Aqcoe5G360700	23246	1	0.00860363	A.japonica<European		Aqcoe6G045100	6825	1	0.029304	A.japonica<A.oxysepala		Aqcoe1G009500	3909	2	0.102328	A.oxysepala<American		Aqcoe5G431600	5241	4	0.152643	A.oxysepala<European
Aqcoe4G184500	2313	1	0.0864678	American<European		Aqcoe1G408800	2060	1	0.0970874	A.japonica<American		Aqcoe5G061300	1706	2	0.234467	A.japonica<European		Aqcoe5G281000	4936	1	0.0405186	A.japonica<A.oxysepala		Aqcoe2G153200	1667	1	0.119976	A.oxysepala<American		Aqcoe7G287300	14735	2	0.0271463	A.oxysepala<European
Aqcoe3G030100	1337	1	0.149589	American<European		Aqcoe1G398000	1776	1	0.112613	A.japonica<American		Aqcoe5G121100	5204	1	0.038432	A.japonica<European		Aqcoe2G166700	15172	1	0.0131822	A.japonica<A.oxysepala		Aqcoe5G003900	2930	1	0.0682594	A.oxysepala<American		Aqcoe2G156800	1274	1	0.156986	A.oxysepala<European
Aqcoe5G063800	1042	2	0.383877	American<European		Aqcoe3G399000	4595	1	0.0435256	A.japonica<American		Aqcoe2G163500	9669	3	0.062054	A.japonica<European		Aqcoe2G266800	6032	1	0.0331565	A.japonica<A.oxysepala		Aqcoe5G049100	2384	1	0.0838926	A.oxysepala<American		Aqcoe4G295100	11105	3	0.0540297	A.oxysepala<European
Aqcoe7G208600	3659	1	0.0546597	American<European		Aqcoe7G297100	10121	1	0.0197609	A.japonica<American		Aqcoe6G050000	14806	1	0.013508	A.japonica<European		Aqcoe1G267400	19925	1	0.0100376	A.japonica<A.oxysepala		Aqcoe1G208900	1842	1	0.108578	A.oxysepala<American		Aqcoe3G374200	2680	1	0.0746269	A.oxysepala<European
Aqcoe5G026100	1059	2	0.377715	American<European		Aqcoe1G053200	7306	2	0.0547495	A.japonica<American		Aqcoe1G342200	5170	1	0.0386847	A.japonica<European		Aqcoe5G119600	3227	1	0.0619771	A.japonica<A.oxysepala		Aqcoe3G369400	3453	1	0.0579206	A.oxysepala<American		Aqcoe3G011300	2234	1	0.0895255	A.oxysepala<European
Aqcoe4G193900	14138	1	0.0141463	American<European		Aqcoe3G135200	7046	1	0.0283849	A.japonica<American		Aqcoe6G181800	7430	1	0.0269179	A.japonica<European		Aqcoe2G032400	3694	1	0.0541419	A.japonica<A.oxysepala		Aqcoe4G101300	2311	2	0.173085	A.oxysepala<American		Aqcoe3G083800	1400	1	0.142857	A.oxysepala<European
Aqcoe3G308600	2183	2	0.183234	American<European		Aqcoe2G319000	3943	1	0.0507228	A.japonica<American		Aqcoe1G240900	3304	2	0.121065	A.japonica<European		Aqcoe7G165800	6498	1	0.0307787	A.japonica<A.oxysepala		Aqcoe3G072600	4420	1	0.0452489	A.oxysepala<American		Aqcoe2G231800	3623	1	0.0552029	A.oxysepala<European
Aqcoe6G248400	1307	1	0.153022	American<European		Aqcoe1G385300	802	1	0.249377	A.japonica<American		Aqcoe2G115200	3397	1	0.0588755	A.japonica<European		Aqcoe4G067900	11892	1	0.016818	A.japonica<A.oxysepala		Aqcoe1G459100	2287	1	0.0874508	A.oxysepala<American		Aqcoe2G211500	6209	1	0.0322113	A.oxysepala<European
Aqcoe4G052900	3202	3	0.187383	American<European		Aqcoe7G278700	10904	1	0.0183419	A.japonica<American		Aqcoe2G350500	4627	2	0.0864491	A.japonica<European		Aqcoe2G354800	7442	1	0.0268745	A.japonica<A.oxysepala		Aqcoe5G115000	7623	1	0.0262364	A.oxysepala<American		Aqcoe3G293400	3132	1	0.063857	A.oxysepala<European
Aqcoe5G353800	3534	1	0.0565931	American<European		Aqcoe3G209700	2282	1	0.0876424	A.japonica<American		Aqcoe7G257700	1865	2	0.214477	A.japonica<European		Aqcoe2G044200	1849	1	0.108167	A.japonica<A.oxysepala		Aqcoe3G369800	7310	1	0.0273598	A.oxysepala<American		Aqcoe1G009500	3909	1	0.051164	A.oxysepala<European
Aqcoe5G103300	4148	1	0.048216	American<European		Aqcoe3G078600	6401	1	0.0312451	A.japonica<American		Aqcoe7G336800	4090	1	0.0488998	A.japonica<European		Aqcoe5G391600	2976	1	0.0672043	A.japonica<A.oxysepala		Aqcoe3G204700	4186	1	0.0477783	A.oxysepala<American		Aqcoe7G217500	1154	1	0.17331	A.oxysepala<European
Aqcoe7G437800	1304	2	0.306748	American<European		Aqcoe0768s0001	1601	1	0.124922	A.japonica<American		Aqcoe5G092700	3451	2	0.115908	A.japonica<European		Aqcoe1G200400	13180	1	0.0151745	A.japonica<A.oxysepala		Aqcoe3G010100	2836	1	0.0705219	A.oxysepala<American		Aqcoe4G223200	4741	1	0.0421852	A.oxysepala<European
Aqcoe5G454600	2218	1	0.0901713	American<European		Aqcoe2G175800	8694	1	0.0230044	A.japonica<American		Aqcoe6G144600	11400	1	0.0175439	A.japonica<European		Aqcoe7G374200	9628	1	0.0207727	A.japonica<A.oxysepala		Aqcoe1G250100	971	1	0.205973	A.oxysepala<American		Aqcoe4G064100	3167	1	0.0631512	A.oxysepala<European
Aqcoe6G162500	2743	2	0.145826	American<European		Aqcoe3G084300	5057	1	0.0395491	A.japonica<American		Aqcoe6G308500	4001	1	0.0499875	A.japonica<European		Aqcoe1G271100	5182	1	0.0385951	A.japonica<A.oxysepala		Aqcoe4G298400	6975	1	0.0286738	A.oxysepala<American		Aqcoe6G138300	4676	1	0.0427716	A.oxysepala<European
Aqcoe3G237000	2982	1	0.0670691	American<European		Aqcoe6G323700	8235	1	0.0242866	A.japonica<American		Aqcoe1G501200	5511	1	0.0362911	A.japonica<European		Aqcoe5G093200	2498	1	0.0800641	A.japonica<A.oxysepala		Aqcoe1G322600	249	1	0.803213	A.oxysepala<American		Aqcoe6G100600	3760	2	0.106383	A.oxysepala<European
Aqcoe7G103300	1091	2	0.366636	American<European		Aqcoe4G087300	1953	1	0.102407	A.japonica<American		Aqcoe5G306700	6132	1	0.0326158	A.japonica<European		Aqcoe6G227000	13612	1	0.0146929	A.japonica<A.oxysepala		Aqcoe5G092800	3112	1	0.0642674	A.oxysepala<American		Aqcoe1G466900	4434	2	0.090212	A.oxysepala<European
Aqcoe4G299300	4141	1	0.0482975	American<European		Aqcoe2G264700	4469	1	0.0447527	A.japonica<American		Aqcoe3G390700	4013	1	0.049838	A.japonica<European		Aqcoe1G334300	1989	1	0.100553	A.japonica<A.oxysepala		Aqcoe3G083800	1400	1	0.142857	A.oxysepala<American		Aqcoe2G033400	847	1	0.236128	A.oxysepala<European
Aqcoe3G121100	8128	1	0.0246063	American<European		Aqcoe1G298500	10755	1	0.018596	A.japonica<American		Aqcoe1G201000	6838	1	0.0292483	A.japonica<European		Aqcoe3G008500	2831	1	0.0706464	A.japonica<A.oxysepala		Aqcoe4G277800	2110	3	0.28436	A.oxysepala<American		Aqcoe2G322700	5172	1	0.0386698	A.oxysepala<European
Aqcoe5G347200	2249	1	0.0889284	American<European		Aqcoe1G031900	7409	1	0.0269942	A.japonica<American		Aqcoe3G097300	4486	1	0.0445831	A.japonica<European		Aqcoe3G302100	1272	1	0.157233	A.japonica<A.oxysepala		Aqcoe3G248200	5022	1	0.0398248	A.oxysepala<American		Aqcoe6G084800	7720	1	0.0259067	A.oxysepala<European
Aqcoe6G294300	970	1	0.206186	American<European		Aqcoe2G144100	6586	1	0.0303674	A.japonica<American		Aqcoe7G185300	5705	1	0.035057	A.japonica<European		Aqcoe7G202600	10909	1	0.0183335	A.japonica<A.oxysepala		Aqcoe2G055400	4899	2	0.0816493	A.oxysepala<American		Aqcoe2G154300	3321	1	0.0602228	A.oxysepala<European
Aqcoe1G251300	2796	1	0.0715308	American<European		Aqcoe4G092400	4803	4	0.166563	A.japonica<American		Aqcoe3G016400	712	1	0.280899	A.japonica<European		Aqcoe6G137600	5608	1	0.0356633	A.japonica<A.oxysepala		Aqcoe1G055800	2766	3	0.21692	A.oxysepala<American		Aqcoe2G278400	1214	1	0.164745	A.oxysepala<European
Aqcoe2G019900	5441	2	0.0735159	American<European		Aqcoe4G039200	3387	1	0.0590493	A.japonica<American		Aqcoe1G137500	9151	1	0.0218555	A.japonica<European		Aqcoe3G079900	5160	1	0.0387597	A.japonica<A.oxysepala		Aqcoe2G342400	4394	1	0.0455166	A.oxysepala<American		Aqcoe1G286100	10661	1	0.01876	A.oxysepala<European
Aqcoe1G122700	819	1	0.2442	American<European		Aqcoe5G300700	18687	1	0.0107026	A.japonica<American		Aqcoe2G346900	2103	1	0.0951022	A.japonica<European		Aqcoe3G402800	4480	1	0.0446429	A.japonica<A.oxysepala		Aqcoe1G433600	2940	1	0.0680272	A.oxysepala<American		Aqcoe1G412800	1990	1	0.100503	A.oxysepala<European
Aqcoe1G171200	815	2	0.490798	American<European		Aqcoe2G217700	11816	1	0.0169262	A.japonica<American		Aqcoe4G193800	4535	1	0.0441014	A.japonica<European		Aqcoe2G418300	1637	4	0.488699	A.japonica<A.oxysepala		Aqcoe2G182800	965	1	0.207254	A.oxysepala<American		Aqcoe6G324700	7090	1	0.0282087	A.oxysepala<European
Aqcoe1G330900	7363	3	0.0814885	American<European		Aqcoe2G241700	8223	1	0.024322	A.japonica<American		Aqcoe1G100200	979	1	0.20429	A.japonica<European		Aqcoe2G423800	5492	1	0.0364166	A.japonica<A.oxysepala		Aqcoe1G328900	12136	2	0.0329598	A.oxysepala<American		Aqcoe5G046900	5956	2	0.0671592	A.oxysepala<European
Aqcoe6G113600	5037	1	0.0397062	American<European		Aqcoe1G262100	1546	1	0.129366	A.japonica<American		Aqcoe3G030900	7553	1	0.0264795	A.japonica<European		Aqcoe2G155300	4300	5	0.232558	A.japonica<A.oxysepala		Aqcoe1G303400	2239	1	0.0893256	A.oxysepala<American		Aqcoe2G229300	3399	1	0.0588408	A.oxysepala<European
Aqcoe5G087000	7732	2	0.0517331	American<European		Aqcoe4G012200	1047	2	0.382044	A.japonica<American		Aqcoe7G160300	4192	1	0.0477099	A.japonica<European		Aqcoe5G172200	4011	1	0.0498629	A.japonica<A.oxysepala		Aqcoe2G322700	5172	1	0.0386698	A.oxysepala<American		Aqcoe2G362300	5876	1	0.0340368	A.oxysepala<European
Aqcoe3G312800	1995	1	0.100251	American<European		Aqcoe5G154800	1910	3	0.314136	A.japonica<American		Aqcoe5G020200	3368	1	0.0593824	A.japonica<European		Aqcoe3G211900	3094	1	0.0646412	A.japonica<A.oxysepala		Aqcoe1G067400	7115	1	0.0281096	A.oxysepala<American		Aqcoe2G043900	7150	2	0.0559441	A.oxysepala<European
Aqcoe1G394200	3173	3	0.189095	American<European		Aqcoe6G292900	5925	1	0.0337553	A.japonica<American		Aqcoe1G060500	3733	1	0.0535762	A.japonica<European		Aqcoe4G140400	2999	1	0.0666889	A.japonica<A.oxysepala		Aqcoe1G319300	14325	1	0.0139616	A.oxysepala<American		Aqcoe3G102800	4556	1	0.0438982	A.oxysepala<European
Aqcoe6G287200	5296	1	0.0377644	American<European		Aqcoe2G218700	2330	1	0.0858369	A.japonica<American		Aqcoe7G153300	10329	1	0.019363	A.japonica<European		Aqcoe2G017500	3834	1	0.0521648	A.japonica<A.oxysepala		Aqcoe1G352200	10583	1	0.0188982	A.oxysepala<American		Aqcoe5G466600	4348	1	0.0459982	A.oxysepala<European
Aqcoe4G015100	547	1	0.365631	American<European		Aqcoe7G093300	1185	1	0.168776	A.japonica<American		Aqcoe5G382500	6406	3	0.0936622	A.japonica<European		Aqcoe2G217700	11816	1	0.0169262	A.japonica<A.oxysepala		Aqcoe1G113400	13604	1	0.0147016	A.oxysepala<American		Aqcoe1G414300	10614	1	0.018843	A.oxysepala<European
Aqcoe5G432900	4189	3	0.143232	American<European		Aqcoe1G298600	12484	1	0.0160205	A.japonica<American		Aqcoe1G483800	245	1	0.816327	A.japonica<European		Aqcoe7G252800	13626	1	0.0146778	A.japonica<A.oxysepala		Aqcoe3G051500	6310	1	0.0316957	A.oxysepala<American		Aqcoe7G016500	3875	1	0.0516129	A.oxysepala<European
Aqcoe5G101700	3021	1	0.0662032	American<European		Aqcoe6G068300	3894	1	0.0513611	A.japonica<American		Aqcoe3G076500	11598	1	0.0172444	A.japonica<European		Aqcoe4G077100	5352	1	0.0373692	A.japonica<A.oxysepala		Aqcoe1G102100	3278	1	0.0610128	A.oxysepala<American		Aqcoe3G100500	6852	1	0.0291886	A.oxysepala<European
Aqcoe7G122400	4067	2	0.0983526	American<European		Aqcoe5G023100	12334	1	0.0162153	A.japonica<American		Aqcoe2G043900	7150	1	0.027972	A.japonica<European		Aqcoe5G325200	15482	1	0.0129182	A.japonica<A.oxysepala		Aqcoe4G166300	364	2	1.0989	A.oxysepala<American		Aqcoe5G415800	5919	1	0.0337895	A.oxysepala<European
Aqcoe7G196100	4894	1	0.0408664	American<European		Aqcoe3G236400	2889	1	0.0692281	A.japonica<American		Aqcoe6G306800	1615	1	0.123839	A.japonica<European		Aqcoe6G078300	2100	1	0.0952381	A.japonica<A.oxysepala		Aqcoe1G093400	2892	2	0.138313	A.oxysepala<American		Aqcoe1G235500	1971	2	0.202943	A.oxysepala<European
Aqcoe3G403800	3057	1	0.0654236	American<European		Aqcoe1G256300	3737	1	0.0535189	A.japonica<American		Aqcoe5G389400	6021	1	0.0332171	A.japonica<European		Aqcoe3G200900	1768	1	0.113122	A.japonica<A.oxysepala		Aqcoe2G387400	6310	2	0.0633914	A.oxysepala<American		Aqcoe2G386500	2689	1	0.0743771	A.oxysepala<European
Aqcoe1G374900	6473	1	0.0308976	American<European		Aqcoe1G073900	2162	1	0.0925069	A.japonica<American		Aqcoe7G202300	18021	1	0.0110982	A.japonica<European		Aqcoe3G027300	1639	1	0.122026	A.japonica<A.oxysepala		Aqcoe2G400700	8399	3	0.0714371	A.oxysepala<American		Aqcoe4G197400	3495	1	0.0572246	A.oxysepala<European
Aqcoe6G224400	2246	1	0.0890472	American<European		Aqcoe5G082000	7525	2	0.0531561	A.japonica<American		Aqcoe5G112500	967	1	0.206825	A.japonica<European		Aqcoe3G169900	23244	1	0.00860437	A.japonica<A.oxysepala		Aqcoe2G115100	6292	1	0.0317864	A.oxysepala<American		Aqcoe4G065300	3765	2	0.106242	A.oxysepala<European
Aqcoe5G179500	3882	1	0.0515198	American<European		Aqcoe5G066500	2949	1	0.0678196	A.japonica<American		Aqcoe7G218000	2614	1	0.0765111	A.japonica<European		Aqcoe7G309600	9690	1	0.0206398	A.japonica<A.oxysepala		Aqcoe1G118500	1658	1	0.120627	A.oxysepala<American		Aqcoe3G421300	3717	2	0.107614	A.oxysepala<European
Aqcoe5G355100	1024	2	0.390625	American<European		Aqcoe4G067900	11892	2	0.0336361	A.japonica<American		Aqcoe1G422600	1940	1	0.103093	A.japonica<European		Aqcoe1G067000	1337	1	0.149589	A.japonica<A.oxysepala		Aqcoe2G324900	3743	1	0.0534331	A.oxysepala<American		Aqcoe5G265900	5590	1	0.0357782	A.oxysepala<European
Aqcoe5G031700	4552	3	0.13181	American<European		Aqcoe1G384500	13529	1	0.0147831	A.japonica<American		Aqcoe5G434600	2176	1	0.0919118	A.japonica<European		Aqcoe3G323600	2469	1	0.0810045	A.japonica<A.oxysepala		Aqcoe2G021000	6946	2	0.0575871	A.oxysepala<American		Aqcoe6G250100	1818	1	0.110011	A.oxysepala<European
Aqcoe6G140700	4135	1	0.0483676	American<European		Aqcoe6G053100	1634	2	0.244798	A.japonica<American		Aqcoe7G242400	5047	1	0.0396275	A.japonica<European		Aqcoe7G289900	4145	1	0.0482509	A.japonica<A.oxysepala		Aqcoe1G037700	4875	1	0.0410256	A.oxysepala<American		Aqcoe6G088800	2750	1	0.0727273	A.oxysepala<European
Aqcoe1G296600	1769	1	0.113058	American<European		Aqcoe7G284000	7333	1	0.027274	A.japonica<American		Aqcoe1G235500	1971	2	0.202943	A.japonica<European		Aqcoe2G171600	6485	1	0.0308404	A.japonica<A.oxysepala		Aqcoe5G055600	4163	1	0.0480423	A.oxysepala<American		Aqcoe5G198100	1647	1	0.121433	A.oxysepala<European
Aqcoe6G164500	2266	1	0.0882613	American<European		Aqcoe7G003200	9366	1	0.0213538	A.japonica<American		Aqcoe1G361500	6640	4	0.120482	A.japonica<European		Aqcoe3G219100	9002	1	0.0222173	A.japonica<A.oxysepala		Aqcoe2G224000	11324	2	0.0353232	A.oxysepala<American		Aqcoe7G125100	3826	1	0.0522739	A.oxysepala<European
Aqcoe4G020900	1629	2	0.245549	American<European		Aqcoe3G079900	5160	1	0.0387597	A.japonica<American		Aqcoe3G421300	3717	1	0.0538068	A.japonica<European		Aqcoe7G167100	5606	1	0.0356761	A.japonica<A.oxysepala		Aqcoe2G414900	8434	1	0.0237135	A.oxysepala<American		Aqcoe2G134300	2216	1	0.0902527	A.oxysepala<European
Aqcoe5G472200	3146	1	0.0635728	American<European		Aqcoe5G264200	4001	2	0.099975	A.japonica<American		Aqcoe1G034400	2581	1	0.0774893	A.japonica<European		Aqcoe1G054500	2843	1	0.0703482	A.japonica<A.oxysepala		Aqcoe3G007200	4816	1	0.0415282	A.oxysepala<American		Aqcoe7G202700	9325	9	0.193029	A.oxysepala<European
Aqcoe1G078500	1214	1	0.164745	American<European		Aqcoe4G024000	7295	1	0.027416	A.japonica<American		Aqcoe1G114500	5634	1	0.0354988	A.japonica<European		Aqcoe1G058600	4885	1	0.0409417	A.japonica<A.oxysepala		Aqcoe4G040200	2600	2	0.153846	A.oxysepala<American		Aqcoe4G278500	1328	1	0.150602	A.oxysepala<European
Aqcoe2G058800	5373	1	0.0372232	American<European		Aqcoe7G185000	2034	1	0.0983284	A.japonica<American		Aqcoe3G247800	2148	1	0.0931099	A.japonica<European		Aqcoe1G320100	1193	1	0.167645	A.japonica<A.oxysepala		Aqcoe2G236400	24675	3	0.0243161	A.oxysepala<American		Aqcoe6G194100	920	1	0.217391	A.oxysepala<European
Aqcoe6G100900	530	1	0.377358	American<European		Aqcoe1G419000	5027	1	0.0397852	A.japonica<American		Aqcoe2G124400	4198	1	0.0476417	A.japonica<European		Aqcoe5G200400	1978	2	0.202224	A.japonica<A.oxysepala		Aqcoe1G081500	1042	1	0.191939	A.oxysepala<American		Aqcoe6G227000	13612	3	0.0440788	A.oxysepala<European
Aqcoe2G435900	7373	1	0.027126	American<European		Aqcoe1G313200	28512	1	0.00701459	A.japonica<American		Aqcoe2G237100	4695	2	0.085197	A.japonica<European		Aqcoe7G130000	1372	1	0.145773	A.japonica<A.oxysepala		Aqcoe2G215300	6320	1	0.0316456	A.oxysepala<American		Aqcoe3G178700	7614	1	0.0262674	A.oxysepala<European
Aqcoe6G090500	2339	1	0.0855066	American<European		Aqcoe1G427500	7505	1	0.0266489	A.japonica<American		Aqcoe6G261000	14448	3	0.0415282	A.japonica<European		Aqcoe6G127000	6291	1	0.0317914	A.japonica<A.oxysepala		Aqcoe1G222800	1718	1	0.116414	A.oxysepala<American		Aqcoe6G152700	2447	1	0.0817327	A.oxysepala<European
Aqcoe7G151700	3495	1	0.0572246	American<European		Aqcoe3G084400	18460	1	0.0108342	A.japonica<American		Aqcoe4G162700	2745	1	0.0728597	A.japonica<European		Aqcoe5G441700	485	1	0.412371	A.japonica<A.oxysepala		Aqcoe2G290900	2809	1	0.0711997	A.oxysepala<American		Aqcoe4G111300	1271	1	0.157356	A.oxysepala<European
Aqcoe3G158900	7846	1	0.0254907	American<European		Aqcoe4G033300	4851	2	0.0824572	A.japonica<American		Aqcoe4G132500	1529	1	0.130804	A.japonica<European		Aqcoe1G187800	2651	1	0.0754432	A.japonica<A.oxysepala		Aqcoe1G072400	4019	1	0.0497636	A.oxysepala<American		Aqcoe7G061600	3237	1	0.0617856	A.oxysepala<European
Aqcoe3G122400	10124	2	0.0395101	American<European		Aqcoe6G021700	21319	1	0.0093813	A.japonica<American		Aqcoe7G249600	12150	1	0.0164609	A.japonica<European		Aqcoe5G401600	599	1	0.33389	A.japonica<A.oxysepala		Aqcoe4G220000	1817	2	0.220143	A.oxysepala<American		Aqcoe3G149000	10340	1	0.0193424	A.oxysepala<European
Aqcoe3G032200	3386	1	0.0590667	American<European		Aqcoe5G043000	1866	1	0.107181	A.japonica<American		Aqcoe3G265400	6005	1	0.0333056	A.japonica<European		Aqcoe5G475300	1974	1	0.101317	A.japonica<A.oxysepala		Aqcoe2G286000	5182	1	0.0385951	A.oxysepala<American		Aqcoe6G130800	3863	1	0.0517732	A.oxysepala<European
Aqcoe7G161800	1149	2	0.348129	American<European		Aqcoe7G118600	1156	1	0.17301	A.japonica<American		Aqcoe1G183500	10935	1	0.0182899	A.japonica<European		Aqcoe4G012300	1995	1	0.100251	A.japonica<A.oxysepala		Aqcoe2G363400	4299	2	0.0930449	A.oxysepala<American		Aqcoe1G426600	1875	2	0.213333	A.oxysepala<European
Aqcoe4G001200	3064	1	0.0652742	American<European		Aqcoe2G330200	2298	1	0.0870322	A.japonica<American		Aqcoe5G300500	1591	2	0.251414	A.japonica<European		Aqcoe2G161200	5738	1	0.0348554	A.japonica<A.oxysepala		Aqcoe2G186400	7932	1	0.0252143	A.oxysepala<American		Aqcoe5G355100	1024	1	0.195312	A.oxysepala<European
Aqcoe1G280300	5665	1	0.0353045	American<European		Aqcoe2G438100	4601	1	0.0434688	A.japonica<American		Aqcoe6G165800	2753	1	0.072648	A.japonica<European		Aqcoe1G072700	1275	1	0.156863	A.japonica<A.oxysepala		Aqcoe3G135500	2117	1	0.0944733	A.oxysepala<American		Aqcoe3G004700	6630	1	0.0301659	A.oxysepala<European
Aqcoe1G245100	944	1	0.211864	American<European		Aqcoe5G098600	6151	1	0.032515	A.japonica<American		Aqcoe5G317700	2031	1	0.0984737	A.japonica<European		Aqcoe2G276200	5593	1	0.035759	A.japonica<A.oxysepala		Aqcoe3G237700	5014	2	0.0797766	A.oxysepala<American		Aqcoe7G217800	20799	2	0.0192317	A.oxysepala<European
Aqcoe1G160800	1377	1	0.145243	American<European		Aqcoe2G287300	5001	1	0.039992	A.japonica<American		Aqcoe4G245800	3759	1	0.0532056	A.japonica<European		Aqcoe3G176200	4700	1	0.0425532	A.japonica<A.oxysepala		Aqcoe5G216500	14688	3	0.0408497	A.oxysepala<American		Aqcoe6G306200	1944	1	0.102881	A.oxysepala<European
Aqcoe3G201900	9668	1	0.0206868	American<European		Aqcoe3G304100	5155	1	0.0387973	A.japonica<American		Aqcoe1G408400	4060	2	0.0985222	A.japonica<European		Aqcoe6G289600	2442	1	0.0819001	A.japonica<A.oxysepala		Aqcoe1G119100	3535	2	0.113154	A.oxysepala<American		Aqcoe2G169100	6124	1	0.0326584	A.oxysepala<European
Aqcoe2G419800	1571	1	0.127307	American<European		Aqcoe6G261100	9259	6	0.129604	A.japonica<American		Aqcoe1G418000	2941	1	0.0680041	A.japonica<European		Aqcoe3G265000	8522	1	0.0234687	A.japonica<A.oxysepala		Aqcoe3G216400	6963	1	0.0287233	A.oxysepala<American		Aqcoe4G109600	5519	1	0.0362384	A.oxysepala<European
Aqcoe5G247000	1870	1	0.106952	American<European		Aqcoe5G182200	3158	1	0.0633312	A.japonica<American		Aqcoe2G242200	1997	1	0.10015	A.japonica<European		Aqcoe3G207300	10571	1	0.0189197	A.japonica<A.oxysepala		Aqcoe3G324800	897	1	0.222965	A.oxysepala<American		Aqcoe6G078600	2006	1	0.0997009	A.oxysepala<European
Aqcoe4G160400	1939	1	0.103146	American<European		Aqcoe4G170900	4877	1	0.0410088	A.japonica<American		Aqcoe1G341000	2604	2	0.15361	A.japonica<European		Aqcoe5G355400	6352	1	0.0314861	A.japonica<A.oxysepala		Aqcoe1G369800	4762	1	0.0419992	A.oxysepala<American		Aqcoe6G290900	1373	1	0.145666	A.oxysepala<European
Aqcoe2G071000	16170	1	0.0123686	American<European		Aqcoe3G007200	4816	1	0.0415282	A.japonica<American		Aqcoe2G099800	16377	1	0.0122122	A.japonica<European		Aqcoe6G042100	1623	2	0.246457	A.japonica<A.oxysepala		Aqcoe2G159900	23983	1	0.00833924	A.oxysepala<American		Aqcoe2G286500	539	2	0.742115	A.oxysepala<European
Aqcoe2G381000	4532	2	0.0882613	American<European		Aqcoe6G135600	2779	1	0.0719683	A.japonica<American		Aqcoe1G081600	1084	1	0.184502	A.japonica<European		Aqcoe7G143900	17246	1	0.0115969	A.japonica<A.oxysepala		Aqcoe3G344500	4212	1	0.0474834	A.oxysepala<American		Aqcoe7G251900	8708	1	0.0229674	A.oxysepala<European
Aqcoe4G030000	4040	2	0.0990099	American<European		Aqcoe2G046000	3019	1	0.0662471	A.japonica<American		Aqcoe3G412600	7474	1	0.0267594	A.japonica<European		Aqcoe3G014800	4124	1	0.0484966	A.japonica<A.oxysepala		Aqcoe1G049700	2692	1	0.0742942	A.oxysepala<American		Aqcoe3G140600	6490	1	0.0308166	A.oxysepala<European
Aqcoe2G230300	2483	2	0.161095	American<European		Aqcoe6G306700	1532	1	0.130548	A.japonica<American		Aqcoe2G424500	1929	2	0.207361	A.japonica<European		Aqcoe6G258700	11639	1	0.0171836	A.japonica<A.oxysepala		Aqcoe3G119300	6804	1	0.0293945	A.oxysepala<American		Aqcoe7G285400	1066	1	0.187617	A.oxysepala<European
Aqcoe7G071000	13533	1	0.0147787	American<European		Aqcoe3G404500	12550	1	0.0159363	A.japonica<American		Aqcoe4G092400	4803	2	0.0832813	A.japonica<European		Aqcoe2G172300	903	1	0.221484	A.japonica<A.oxysepala		Aqcoe3G291500	1652	1	0.121065	A.oxysepala<American		Aqcoe1G319500	4787	2	0.0835596	A.oxysepala<European
Aqcoe7G133300	1735	1	0.115274	American<European		Aqcoe6G252800	13897	2	0.0287832	A.japonica<American		Aqcoe2G265400	11312	1	0.0176803	A.japonica<European		Aqcoe5G407400	4903	1	0.0407914	A.japonica<A.oxysepala		Aqcoe1G366700	4200	1	0.047619	A.oxysepala<American		Aqcoe1G438800	16508	1	0.0121153	A.oxysepala<European
Aqcoe3G364000	5279	1	0.037886	American<European		Aqcoe1G433200	5863	1	0.0341122	A.japonica<American		Aqcoe3G079900	5160	1	0.0387597	A.japonica<European		Aqcoe1G365500	3405	1	0.0587372	A.japonica<A.oxysepala		Aqcoe1G102900	6344	1	0.0315259	A.oxysepala<American		Aqcoe2G058800	5373	1	0.0372232	A.oxysepala<European
Aqcoe3G422600	3127	1	0.0639591	American<European		Aqcoe6G220000	10242	2	0.0390549	A.japonica<American		Aqcoe6G131100	5316	2	0.0752445	A.japonica<European		Aqcoe4G240800	3045	1	0.0656814	A.japonica<A.oxysepala		Aqcoe3G352500	6256	1	0.0319693	A.oxysepala<American		Aqcoe5G411100	5100	1	0.0392157	A.oxysepala<European
Aqcoe7G362100	4130	1	0.0484262	American<European		Aqcoe2G144200	1936	1	0.103306	A.japonica<American		Aqcoe4G222400	21888	2	0.0182749	A.japonica<European		Aqcoe5G336500	7074	1	0.0282725	A.japonica<A.oxysepala		Aqcoe4G214500	1869	1	0.107009	A.oxysepala<American		Aqcoe7G162700	8276	1	0.0241663	A.oxysepala<European
Aqcoe5G419500	2356	1	0.0848896	American<European		Aqcoe3G090700	7186	1	0.0278319	A.japonica<American		Aqcoe1G126400	3197	1	0.0625586	A.japonica<European		Aqcoe3G215000	8671	1	0.0230654	A.japonica<A.oxysepala		Aqcoe4G226700	3233	1	0.061862	A.oxysepala<American		Aqcoe7G261300	2192	2	0.182482	A.oxysepala<European
Aqcoe6G159500	2057	5	0.486145	American<European		Aqcoe7G081000	5264	1	0.0379939	A.japonica<American		Aqcoe1G197800	4668	1	0.0428449	A.japonica<European		Aqcoe6G076300	1641	1	0.121877	A.japonica<A.oxysepala		Aqcoe2G159300	6823	1	0.0293126	A.oxysepala<American		Aqcoe5G353100	25750	1	0.00776699	A.oxysepala<European
Aqcoe3G058400	1473	1	0.135777	American<European		Aqcoe3G180100	13136	1	0.0152253	A.japonica<American		Aqcoe5G097600	6989	1	0.0286164	A.japonica<European		Aqcoe2G031400	2536	1	0.0788644	A.japonica<A.oxysepala		Aqcoe4G238100	3563	2	0.112265	A.oxysepala<American		Aqcoe7G267800	5075	1	0.0394089	A.oxysepala<European
Aqcoe0014s0002	705	1	0.283688	American<European		Aqcoe1G335400	1529	1	0.130804	A.japonica<American		Aqcoe5G268200	8150	1	0.0245399	A.japonica<European		Aqcoe1G185700	7363	2	0.0543257	A.japonica<A.oxysepala		Aqcoe2G292000	9308	1	0.0214869	A.oxysepala<American		Aqcoe5G276900	11056	1	0.0180897	A.oxysepala<European
Aqcoe7G259200	898	2	0.445434	American<European		Aqcoe2G329300	6098	1	0.0327976	A.japonica<American		Aqcoe6G127400	6615	1	0.0302343	A.japonica<European		Aqcoe2G279100	2700	1	0.0740741	A.japonica<A.oxysepala		Aqcoe2G232400	4978	3	0.12053	A.oxysepala<American		Aqcoe5G255200	32343	1	0.00618372	A.oxysepala<European
Aqcoe7G354500	1261	2	0.317209	American<European		Aqcoe7G220900	8232	1	0.0242954	A.japonica<American		Aqcoe1G371100	2672	1	0.0748503	A.japonica<European		Aqcoe5G316400	2661	1	0.0751597	A.japonica<A.oxysepala		Aqcoe2G139900	8936	1	0.0223814	A.oxysepala<American		Aqcoe5G050400	4750	1	0.0421053	A.oxysepala<European
Aqcoe4G157800	887	1	0.225479	American<European		Aqcoe4G277800	2110	1	0.0947867	A.japonica<American		Aqcoe7G090800	2763	1	0.0723851	A.japonica<European		Aqcoe7G248900	3909	1	0.051164	A.japonica<A.oxysepala		Aqcoe3G403000	6848	1	0.0292056	A.oxysepala<American		Aqcoe1G305900	12492	1	0.0160102	A.oxysepala<European
Aqcoe7G388600	5180	1	0.03861	American<European		Aqcoe4G113000	4542	1	0.0440335	A.japonica<American		Aqcoe6G015500	4633	1	0.0431686	A.japonica<European		Aqcoe1G218900	11775	1	0.0169851	A.japonica<A.oxysepala		Aqcoe3G427800	1998	1	0.1001	A.oxysepala<American		Aqcoe7G170000	5349	1	0.0373902	A.oxysepala<European
Aqcoe1G336700	2078	1	0.0962464	American<European		Aqcoe2G144000	14062	5	0.0711136	A.japonica<American		Aqcoe5G382800	7336	1	0.0272628	A.japonica<European		Aqcoe5G243800	2378	1	0.0841043	A.japonica<A.oxysepala		Aqcoe3G149200	3284	5	0.304507	A.oxysepala<American		Aqcoe6G021900	6612	1	0.030248	A.oxysepala<European
Aqcoe2G234200	12167	1	0.0164379	American<European		Aqcoe3G162000	5430	3	0.110497	A.japonica<American		Aqcoe6G292200	7768	1	0.0257467	A.japonica<European		Aqcoe6G078900	6929	1	0.0288642	A.japonica<A.oxysepala		Aqcoe2G421700	5159	2	0.0775344	A.oxysepala<American		Aqcoe7G019100	16254	1	0.0123047	A.oxysepala<European
Aqcoe4G102900	892	1	0.224215	American<European		Aqcoe6G253300	6188	1	0.0323206	A.japonica<American		Aqcoe3G301800	3616	1	0.0553097	A.japonica<European		Aqcoe5G316600	3299	1	0.0606244	A.japonica<A.oxysepala		Aqcoe4G245500	13723	1	0.0145741	A.oxysepala<American		Aqcoe7G353400	3004	1	0.0665779	A.oxysepala<European
Aqcoe4G026100	7316	4	0.109349	American<European		Aqcoe2G362400	2705	1	0.0739372	A.japonica<American		Aqcoe5G437900	3409	2	0.117336	A.japonica<European		Aqcoe3G180100	13136	1	0.0152253	A.japonica<A.oxysepala		Aqcoe3G404100	4879	2	0.081984	A.oxysepala<American		Aqcoe4G086200	6197	1	0.0322737	A.oxysepala<European
Aqcoe5G036000	2360	1	0.0847458	American<European		Aqcoe7G406900	7950	1	0.0251572	A.japonica<American		Aqcoe1G081500	1042	1	0.191939	A.japonica<European		Aqcoe5G332300	1110	1	0.18018	A.japonica<A.oxysepala		Aqcoe5G065400	3712	1	0.0538793	A.oxysepala<American		Aqcoe4G293700	2636	1	0.0758725	A.oxysepala<European
Aqcoe7G400100	3226	1	0.0619963	American<European		Aqcoe5G209100	5511	1	0.0362911	A.japonica<American		Aqcoe6G136700	2945	1	0.0679117	A.japonica<European		Aqcoe7G185600	4788	2	0.0835422	A.japonica<A.oxysepala		Aqcoe2G339800	4757	3	0.12613	A.oxysepala<American		Aqcoe4G196300	8644	1	0.0231374	A.oxysepala<European
Aqcoe5G295700	779	3	0.770218	American<European		Aqcoe3G269300	9877	1	0.0202491	A.japonica<American		Aqcoe3G122300	8584	1	0.0232992	A.japonica<European		Aqcoe4G264900	1587	1	0.126024	A.japonica<A.oxysepala		Aqcoe2G351500	2653	1	0.0753864	A.oxysepala<American		Aqcoe1G488500	2737	1	0.0730727	A.oxysepala<European
Aqcoe5G141400	1412	1	0.141643	American<European		Aqcoe2G025100	3784	1	0.0528541	A.japonica<American		Aqcoe4G296800	3831	1	0.0522057	A.japonica<European		Aqcoe6G070800	4428	1	0.0451671	A.japonica<A.oxysepala		Aqcoe2G070500	5321	2	0.0751738	A.oxysepala<American		Aqcoe7G194700	6744	1	0.029656	A.oxysepala<European
Aqcoe3G014000	3208	1	0.0623441	American<European		Aqcoe7G289900	4145	1	0.0482509	A.japonica<American		Aqcoe5G046500	19623	1	0.0101921	A.japonica<European		Aqcoe5G329400	1125	1	0.177778	A.japonica<A.oxysepala		Aqcoe5G155600	3681	1	0.0543331	A.oxysepala<American		Aqcoe7G118500	4760	1	0.0420168	A.oxysepala<European
Aqcoe3G043400	1702	1	0.117509	American<European		Aqcoe4G225200	6132	1	0.0326158	A.japonica<American		Aqcoe2G225600	4920	2	0.0813008	A.japonica<European		Aqcoe5G174300	1895	1	0.105541	A.japonica<A.oxysepala		Aqcoe1G324900	10584	1	0.0188964	A.oxysepala<American		Aqcoe6G113200	8342	1	0.0239751	A.oxysepala<European
Aqcoe4G116000	6854	1	0.02918	American<European		Aqcoe7G269600	5719	1	0.0349711	A.japonica<American		Aqcoe2G378900	3507	1	0.0570288	A.japonica<European		Aqcoe1G332600	43010	1	0.00465008	A.japonica<A.oxysepala		Aqcoe1G243700	3475	2	0.115108	A.oxysepala<American		Aqcoe1G306800	1571	1	0.127307	A.oxysepala<European
Aqcoe7G198500	1932	1	0.10352	American<European		Aqcoe5G168600	5498	1	0.0363769	A.japonica<American		Aqcoe5G223400	3227	1	0.0619771	A.japonica<European		Aqcoe7G017600	862	1	0.232019	A.japonica<A.oxysepala		Aqcoe4G252400	3875	1	0.0516129	A.oxysepala<American		Aqcoe1G501200	5511	1	0.0362911	A.oxysepala<European
Aqcoe4G189100	1363	1	0.146735	American<European		Aqcoe5G178200	3399	2	0.117682	A.japonica<American		Aqcoe6G027500	6828	1	0.0292912	A.japonica<European		Aqcoe5G242900	7474	1	0.0267594	A.japonica<A.oxysepala		Aqcoe2G234300	2065	2	0.193705	A.oxysepala<American		Aqcoe5G360200	3884	2	0.102987	A.oxysepala<European
Aqcoe7G142400	1030	1	0.194175	American<European		Aqcoe1G034400	2581	1	0.0774893	A.japonica<American		Aqcoe4G026000	8657	5	0.115513	A.japonica<European		Aqcoe5G161000	8192	1	0.0244141	A.japonica<A.oxysepala		Aqcoe3G352900	6524	1	0.030656	A.oxysepala<American		Aqcoe4G274800	6000	1	0.0333333	A.oxysepala<European
Aqcoe1G371700	10925	5	0.0915332	American<European		Aqcoe2G346700	4151	1	0.0481812	A.japonica<American		Aqcoe5G034400	5203	1	0.0384394	A.japonica<European		Aqcoe4G106900	1208	1	0.165563	A.japonica<A.oxysepala		Aqcoe3G045600	3094	2	0.129282	A.oxysepala<American		Aqcoe1G257100	5732	1	0.0348918	A.oxysepala<European
Aqcoe7G406600	1177	1	0.169924	American<European		Aqcoe5G291100	9302	1	0.0215008	A.japonica<American		Aqcoe7G176800	4152	1	0.0481696	A.japonica<European		Aqcoe3G143000	26790	1	0.00746547	A.japonica<A.oxysepala		Aqcoe1G042300	5111	1	0.0391313	A.oxysepala<American		Aqcoe1G266700	10191	1	0.0196252	A.oxysepala<European
Aqcoe2G252800	4170	1	0.0479616	American<European		Aqcoe2G157000	1871	1	0.106895	A.japonica<American		Aqcoe4G077100	5352	1	0.0373692	A.japonica<European		Aqcoe3G121800	5675	1	0.0352423	A.japonica<A.oxysepala		Aqcoe5G035000	1117	1	0.179051	A.oxysepala<American		Aqcoe4G300600	4983	1	0.0401365	A.oxysepala<European
Aqcoe3G208300	4847	2	0.0825253	American<European		Aqcoe4G310900	7749	1	0.0258098	A.japonica<American		Aqcoe6G095100	2416	1	0.0827815	A.japonica<European		Aqcoe7G087600	5721	1	0.0349589	A.japonica<A.oxysepala		Aqcoe1G483000	7845	2	0.0509879	A.oxysepala<American		Aqcoe3G094700	16253	1	0.0123054	A.oxysepala<European
Aqcoe3G091500	4154	1	0.0481464	American<European		Aqcoe3G364100	10900	1	0.0183486	A.japonica<American		Aqcoe5G053200	8589	2	0.0465712	A.japonica<European		Aqcoe2G258400	2345	1	0.0852878	A.japonica<A.oxysepala		Aqcoe1G199900	3743	2	0.106866	A.oxysepala<American		Aqcoe6G098800	3292	1	0.0607533	A.oxysepala<European
Aqcoe3G213900	4682	1	0.0427168	American<European		Aqcoe1G197300	10092	3	0.059453	A.japonica<American		Aqcoe2G241100	8590	1	0.0232829	A.japonica<European		Aqcoe3G216200	19604	1	0.010202	A.japonica<A.oxysepala		Aqcoe3G288600	2407	1	0.083091	A.oxysepala<American		Aqcoe5G197900	1387	1	0.144196	A.oxysepala<European
Aqcoe1G320400	3108	1	0.0643501	American<European		Aqcoe3G414300	6169	1	0.0324202	A.japonica<American		Aqcoe5G187100	3559	1	0.0561956	A.japonica<European		Aqcoe1G467100	9743	2	0.0410551	A.japonica<A.oxysepala		Aqcoe4G225800	2018	1	0.099108	A.oxysepala<American		Aqcoe3G133000	8661	2	0.046184	A.oxysepala<European
Aqcoe7G163900	1867	1	0.107124	American<European		Aqcoe1G459100	2287	2	0.174902	A.japonica<American		Aqcoe3G067000	3037	1	0.0658545	A.japonica<European		Aqcoe0057s0001	892	1	0.224215	A.japonica<A.oxysepala		Aqcoe4G092400	4803	1	0.0416406	A.oxysepala<American		Aqcoe1G369700	7605	1	0.0262985	A.oxysepala<European
Aqcoe6G298100	2434	1	0.0821693	American<European		Aqcoe2G350500	4627	2	0.0864491	A.japonica<American		Aqcoe1G426700	1130	1	0.176991	A.japonica<European		Aqcoe2G129900	3240	1	0.0617284	A.japonica<A.oxysepala		Aqcoe2G100600	4143	2	0.0965484	A.oxysepala<American		Aqcoe7G176800	4152	1	0.0481696	A.oxysepala<European
Aqcoe6G215000	1614	2	0.247831	American<European		Aqcoe5G192000	1507	1	0.132714	A.japonica<American		Aqcoe4G152500	1739	1	0.115009	A.japonica<European		Aqcoe1G307800	8880	1	0.0225225	A.japonica<A.oxysepala		Aqcoe1G271400	2097	3	0.286123	A.oxysepala<American		Aqcoe4G292600	457	1	0.437637	A.oxysepala<European
Aqcoe7G394300	4704	4	0.170068	American<European		Aqcoe6G074700	5348	1	0.0373972	A.japonica<American		Aqcoe1G111400	2886	1	0.0693001	A.japonica<European		Aqcoe5G120900	1814	2	0.220507	A.japonica<A.oxysepala		Aqcoe2G417100	1096	2	0.364964	A.oxysepala<American		Aqcoe7G080100	11714	2	0.0341472	A.oxysepala<European
Aqcoe2G274400	617	1	0.324149	American<European		Aqcoe1G426700	1130	1	0.176991	A.japonica<American		Aqcoe3G063100	3943	1	0.0507228	A.japonica<European		Aqcoe6G295800	2452	1	0.0815661	A.japonica<A.oxysepala		Aqcoe2G156300	6411	1	0.0311964	A.oxysepala<American		Aqcoe6G138100	4558	1	0.0438789	A.oxysepala<European
Aqcoe5G253800	2503	1	0.0799041	American<European		Aqcoe7G312800	1708	1	0.117096	A.japonica<American		Aqcoe7G373000	1760	1	0.113636	A.japonica<European		Aqcoe7G345400	2815	1	0.071048	A.japonica<A.oxysepala		Aqcoe1G483800	245	1	0.816327	A.oxysepala<American		Aqcoe4G245000	3324	1	0.0601685	A.oxysepala<European
Aqcoe4G297500	3638	3	0.164926	American<European		Aqcoe2G067700	2060	1	0.0970874	A.japonica<American		Aqcoe7G414600	7887	1	0.0253582	A.japonica<European		Aqcoe1G471000	7148	1	0.0279799	A.japonica<A.oxysepala		Aqcoe3G017900	1485	1	0.13468	A.oxysepala<American		Aqcoe7G408500	4324	1	0.0462535	A.oxysepala<European
Aqcoe4G018800	2108	1	0.0948767	American<European		Aqcoe5G262900	18062	1	0.011073	A.japonica<American		Aqcoe2G179200	6112	1	0.0327225	A.japonica<European		Aqcoe6G224800	4746	1	0.0421408	A.japonica<A.oxysepala		Aqcoe5G009300	4387	1	0.0455892	A.oxysepala<American		Aqcoe7G202600	10909	1	0.0183335	A.oxysepala<European
Aqcoe4G207200	5600	1	0.0357143	American<European		Aqcoe6G204500	7206	1	0.0277546	A.japonica<American		Aqcoe6G236300	4683	1	0.0427077	A.japonica<European		Aqcoe3G104700	8681	1	0.0230388	A.japonica<A.oxysepala		Aqcoe2G394100	2979	3	0.20141	A.oxysepala<American		Aqcoe7G421100	4983	1	0.0401365	A.oxysepala<European
Aqcoe3G178000	1225	1	0.163265	American<European		Aqcoe1G314400	23833	1	0.00839173	A.japonica<American		Aqcoe2G067800	3716	1	0.0538213	A.japonica<European		Aqcoe7G043100	7138	1	0.0280191	A.japonica<A.oxysepala		Aqcoe2G351100	4561	1	0.04385	A.oxysepala<American		Aqcoe6G138200	5863	1	0.0341122	A.oxysepala<European
Aqcoe5G349000	1853	1	0.107933	American<European		Aqcoe6G216500	6588	3	0.0910747	A.japonica<American		Aqcoe3G077100	8454	1	0.0236574	A.japonica<European		Aqcoe3G237300	2456	1	0.0814332	A.japonica<A.oxysepala		Aqcoe4G184700	3545	1	0.0564175	A.oxysepala<American		Aqcoe3G065900	1630	1	0.122699	A.oxysepala<European
Aqcoe4G177600	2547	2	0.157048	American<European		Aqcoe2G166700	15172	1	0.0131822	A.japonica<American		Aqcoe3G078600	6401	1	0.0312451	A.japonica<European		Aqcoe1G225200	2719	1	0.0735565	A.japonica<A.oxysepala		Aqcoe5G063200	4558	1	0.0438789	A.oxysepala<American		Aqcoe1G074700	6288	1	0.0318066	A.oxysepala<European
Aqcoe1G068900	1023	1	0.195503	American<European		Aqcoe4G046500	5521	2	0.0724506	A.japonica<American		Aqcoe1G174100	4894	1	0.0408664	A.japonica<European		Aqcoe3G090300	3887	2	0.102907	A.japonica<A.oxysepala		Aqcoe3G135900	3780	1	0.0529101	A.oxysepala<American		Aqcoe1G081500	1042	1	0.191939	A.oxysepala<European
Aqcoe7G203700	1975	1	0.101266	American<European		Aqcoe2G292400	5125	2	0.0780488	A.japonica<American		Aqcoe2G017500	3834	2	0.10433	A.japonica<European		Aqcoe3G124500	13956	1	0.0143308	A.japonica<A.oxysepala		Aqcoe1G135300	1330	1	0.150376	A.oxysepala<American		Aqcoe4G301800	1818	1	0.110011	A.oxysepala<European
Aqcoe7G214800	1154	1	0.17331	American<European		Aqcoe2G157600	8446	1	0.0236798	A.japonica<American		Aqcoe6G133800	2237	1	0.0894055	A.japonica<European		Aqcoe7G348300	4878	1	0.0410004	A.japonica<A.oxysepala		Aqcoe5G177100	2879	1	0.0694686	A.oxysepala<American		Aqcoe5G376400	8500	1	0.0235294	A.oxysepala<European
Aqcoe4G194300	11301	2	0.0353951	American<European		Aqcoe2G391200	13229	2	0.0302366	A.japonica<American		Aqcoe6G177800	3544	1	0.0564334	A.japonica<European		Aqcoe1G419000	5027	1	0.0397852	A.japonica<A.oxysepala		Aqcoe3G280300	10341	2	0.038681	A.oxysepala<American		Aqcoe7G206400	3511	3	0.170891	A.oxysepala<European
Aqcoe7G200100	1164	1	0.171821	American<European		Aqcoe2G050400	3577	1	0.0559128	A.japonica<American		Aqcoe1G267400	19925	1	0.0100376	A.japonica<European		Aqcoe1G114500	5634	1	0.0354988	A.japonica<A.oxysepala		Aqcoe5G108300	7212	1	0.0277316	A.oxysepala<American		Aqcoe5G002700	4007	1	0.0499127	A.oxysepala<European
Aqcoe6G193100	872	1	0.229358	American<European		Aqcoe5G006600	8045	1	0.0248602	A.japonica<American		Aqcoe3G427400	5647	2	0.0708341	A.japonica<European		Aqcoe4G239800	8168	2	0.0489716	A.japonica<A.oxysepala		Aqcoe4G302700	1542	1	0.129702	A.oxysepala<American		Aqcoe7G170700	3508	1	0.0570125	A.oxysepala<European
Aqcoe0014s0003	6124	2	0.0653168	American<European		Aqcoe7G369400	9917	1	0.0201674	A.japonica<American		Aqcoe4G274400	2099	1	0.0952835	A.japonica<European		Aqcoe5G475700	1403	1	0.142552	A.japonica<A.oxysepala		Aqcoe3G287300	5174	1	0.0386548	A.oxysepala<American		Aqcoe1G421800	2646	2	0.151172	A.oxysepala<European
Aqcoe7G257200	723	1	0.276625	American<European		Aqcoe2G328100	13239	1	0.0151069	A.japonica<American		Aqcoe6G133200	1457	3	0.411805	A.japonica<European		Aqcoe2G282600	5029	1	0.0397693	A.japonica<A.oxysepala		Aqcoe2G152400	4576	4	0.174825	A.oxysepala<American		Aqcoe1G495100	1465	2	0.273038	A.oxysepala<European
Aqcoe3G427400	5647	2	0.0708341	American<European		Aqcoe2G321200	5071	1	0.03944	A.japonica<American		Aqcoe5G116300	618	2	0.647249	A.japonica<European		Aqcoe3G217500	12593	1	0.0158818	A.japonica<A.oxysepala		Aqcoe2G176300	5878	4	0.136101	A.oxysepala<American		Aqcoe3G169900	23244	1	0.00860437	A.oxysepala<European
Aqcoe7G150600	1822	1	0.109769	American<European		Aqcoe7G334000	5770	1	0.034662	A.japonica<American		Aqcoe5G198100	1647	1	0.121433	A.japonica<European		Aqcoe5G250300	10234	1	0.0195427	A.japonica<A.oxysepala		Aqcoe1G156600	3809	1	0.0525072	A.oxysepala<American		Aqcoe5G287900	3576	1	0.0559284	A.oxysepala<European
Aqcoe1G175800	3611	1	0.0553863	American<European		Aqcoe2G077000	1211	1	0.165153	A.japonica<American		Aqcoe1G361400	2299	2	0.173989	A.japonica<European		Aqcoe6G065400	3263	2	0.122587	A.japonica<A.oxysepala		Aqcoe1G299600	2834	1	0.0705716	A.oxysepala<American		Aqcoe1G209700	2287	1	0.0874508	A.oxysepala<European
Aqcoe3G393200	2896	1	0.0690608	American<European		Aqcoe5G241000	10625	1	0.0188235	A.japonica<American		Aqcoe7G210400	6285	1	0.0318218	A.japonica<European		Aqcoe5G452100	9952	1	0.0200965	A.japonica<A.oxysepala		Aqcoe1G134900	7344	1	0.0272331	A.oxysepala<American		Aqcoe7G276000	13664	1	0.014637	A.oxysepala<European
Aqcoe1G495700	4449	1	0.0449539	American<European		Aqcoe4G205000	2386	2	0.167645	A.japonica<American		Aqcoe5G461600	1855	1	0.107817	A.japonica<European		Aqcoe1G198300	980	1	0.204082	A.japonica<A.oxysepala		Aqcoe1G450600	12491	1	0.0160115	A.oxysepala<American		Aqcoe3G216500	1290	1	0.155039	A.oxysepala<European
Aqcoe7G039300	2363	1	0.0846382	American<European		Aqcoe1G078800	4373	1	0.0457352	A.japonica<American		Aqcoe7G151800	5212	1	0.038373	A.japonica<European		Aqcoe6G186200	3109	1	0.0643294	A.japonica<A.oxysepala		Aqcoe3G123100	2770	1	0.0722022	A.oxysepala<American		Aqcoe1G045200	4960	1	0.0403226	A.oxysepala<European
Aqcoe1G349800	10823	1	0.0184792	American<European		Aqcoe2G256700	29812	1	0.00670871	A.japonica<American		Aqcoe1G419000	5027	1	0.0397852	A.japonica<European		Aqcoe7G002300	2376	1	0.0841751	A.japonica<A.oxysepala		Aqcoe5G068800	1695	1	0.117994	A.oxysepala<American		Aqcoe7G092800	9629	2	0.0415412	A.oxysepala<European
Aqcoe7G307400	1135	1	0.176211	American<European		Aqcoe1G401700	6688	1	0.0299043	A.japonica<American		Aqcoe7G303200	3817	3	0.157192	A.japonica<European		Aqcoe1G385300	802	1	0.249377	A.japonica<A.oxysepala		Aqcoe3G178300	1071	3	0.560224	A.oxysepala<American		Aqcoe3G438800	7081	2	0.0564892	A.oxysepala<European
Aqcoe5G398900	3712	1	0.0538793	American<European		Aqcoe7G041800	2799	1	0.0714541	A.japonica<American		Aqcoe1G362400	12906	1	0.0154967	A.japonica<European		Aqcoe6G292200	7768	1	0.0257467	A.japonica<A.oxysepala		Aqcoe2G140000	9841	2	0.0406463	A.oxysepala<American		Aqcoe1G232300	25166	1	0.00794723	A.oxysepala<European
Aqcoe3G390600	2241	1	0.0892459	American<European		Aqcoe3G167000	5124	1	0.039032	A.japonica<American		Aqcoe7G370800	2241	1	0.0892459	A.japonica<European		Aqcoe4G133300	9584	1	0.0208681	A.japonica<A.oxysepala		Aqcoe5G082700	11276	1	0.0177368	A.oxysepala<American		Aqcoe7G393000	2765	1	0.0723327	A.oxysepala<European
Aqcoe7G196500	8342	1	0.0239751	American<European		Aqcoe7G282700	6413	1	0.0311867	A.japonica<American		Aqcoe7G197900	6684	1	0.0299222	A.japonica<European		Aqcoe1G029800	1562	1	0.128041	A.japonica<A.oxysepala		Aqcoe2G102100	6131	1	0.0326211	A.oxysepala<American		Aqcoe2G335300	4482	1	0.0446229	A.oxysepala<European
Aqcoe5G466300	480	1	0.416667	American<European		Aqcoe7G249800	4631	1	0.0431872	A.japonica<American		Aqcoe4G046900	3282	1	0.0609385	A.japonica<European		Aqcoe7G355600	5767	1	0.0346801	A.japonica<A.oxysepala		Aqcoe1G079300	5541	1	0.0360946	A.oxysepala<American		Aqcoe2G366600	14710	1	0.0135962	A.oxysepala<European
Aqcoe2G134300	2216	2	0.180505	American<European		Aqcoe7G086700	1516	4	0.527704	A.japonica<American		Aqcoe1G339700	4660	1	0.0429185	A.japonica<European		Aqcoe3G064300	2581	1	0.0774893	A.japonica<A.oxysepala		Aqcoe4G246400	2411	1	0.0829531	A.oxysepala<American		Aqcoe5G381600	10095	1	0.0198118	A.oxysepala<European
Aqcoe5G373300	2512	1	0.0796178	American<European		Aqcoe5G145800	5697	1	0.0351062	A.japonica<American		Aqcoe6G091800	2639	3	0.227359	A.japonica<European		Aqcoe6G155000	858	1	0.2331	A.japonica<A.oxysepala		Aqcoe2G143200	952	3	0.630252	A.oxysepala<American		Aqcoe1G251800	4789	3	0.125287	A.oxysepala<European
Aqcoe3G001100	2954	1	0.0677048	American<European		Aqcoe5G013300	5369	1	0.0372509	A.japonica<American		Aqcoe7G148700	6896	1	0.0290023	A.japonica<European		Aqcoe7G042700	2298	1	0.0870322	A.japonica<A.oxysepala		Aqcoe3G437900	3337	3	0.179802	A.oxysepala<American		Aqcoe5G189200	10745	1	0.0186133	A.oxysepala<European
Aqcoe7G273800	8424	1	0.0237417	American<European		Aqcoe1G283100	8936	2	0.0447628	A.japonica<American		Aqcoe4G061200	4740	1	0.0421941	A.japonica<European		Aqcoe1G211800	2575	1	0.0776699	A.japonica<A.oxysepala		Aqcoe5G112600	7523	1	0.0265851	A.oxysepala<American		Aqcoe7G035300	4446	2	0.0899685	A.oxysepala<European
Aqcoe6G191200	6161	1	0.0324623	American<European		Aqcoe3G072700	532	1	0.37594	A.japonica<American		Aqcoe5G216500	14688	1	0.0136166	A.japonica<European		Aqcoe1G020100	4040	1	0.049505	A.japonica<A.oxysepala		Aqcoe1G163000	7814	1	0.0255951	A.oxysepala<American		Aqcoe3G416500	2801	3	0.214209	A.oxysepala<European
Aqcoe7G348000	2169	2	0.184417	American<European		Aqcoe1G308800	18069	1	0.0110687	A.japonica<American		Aqcoe3G325200	3279	2	0.121988	A.japonica<European		Aqcoe2G241000	4033	1	0.0495909	A.japonica<A.oxysepala		Aqcoe1G095300	3640	1	0.0549451	A.oxysepala<American		Aqcoe7G322100	690	1	0.289855	A.oxysepala<European
Aqcoe3G150600	541	1	0.369686	American<European		Aqcoe3G426000	7168	1	0.0279018	A.japonica<American		Aqcoe3G347700	5925	1	0.0337553	A.japonica<European		Aqcoe3G288500	5206	1	0.0384172	A.japonica<A.oxysepala		Aqcoe3G267200	1064	2	0.37594	A.oxysepala<American		Aqcoe6G324000	1799	1	0.111173	A.oxysepala<European
Aqcoe3G170700	7825	1	0.0255591	American<European		Aqcoe7G067000	5405	2	0.0740056	A.japonica<American		Aqcoe4G180800	5310	1	0.0376648	A.japonica<European		Aqcoe2G157200	12853	2	0.0311211	A.japonica<A.oxysepala		Aqcoe1G221200	6515	1	0.0306984	A.oxysepala<American		Aqcoe1G291100	2487	1	0.0804182	A.oxysepala<European
Aqcoe5G411000	2560	1	0.078125	American<European		Aqcoe7G177800	3844	1	0.0520291	A.japonica<American		Aqcoe7G103300	1091	1	0.183318	A.japonica<European		Aqcoe5G307700	1258	1	0.158983	A.japonica<A.oxysepala		Aqcoe1G086900	2127	2	0.188058	A.oxysepala<American		Aqcoe6G272000	4308	2	0.0928505	A.oxysepala<European
Aqcoe0112s0002	3468	1	0.0576701	American<European		Aqcoe3G196200	17371	1	0.0115134	A.japonica<American		Aqcoe6G273400	1391	1	0.143781	A.japonica<European		Aqcoe5G282500	1061	1	0.188501	A.japonica<A.oxysepala		Aqcoe2G153400	5422	2	0.0737735	A.oxysepala<American		Aqcoe6G179600	5838	1	0.0342583	A.oxysepala<European
Aqcoe6G285300	2740	4	0.291971	American<European		Aqcoe5G463700	1855	1	0.107817	A.japonica<American		Aqcoe3G064300	2581	1	0.0774893	A.japonica<European		Aqcoe1G235100	1760	1	0.113636	A.japonica<A.oxysepala		Aqcoe5G013300	5369	1	0.0372509	A.oxysepala<American		Aqcoe7G137600	7975	1	0.0250784	A.oxysepala<European
Aqcoe5G384100	1375	3	0.436364	American<European		Aqcoe4G241000	6352	1	0.0314861	A.japonica<American		Aqcoe5G288300	18612	2	0.0214915	A.japonica<European		Aqcoe7G258300	21424	1	0.00933532	A.japonica<A.oxysepala		Aqcoe1G023500	5311	4	0.150631	A.oxysepala<American		Aqcoe5G212500	15906	1	0.0125739	A.oxysepala<European
Aqcoe1G499400	5031	2	0.0795071	American<European		Aqcoe7G038700	6915	2	0.0578453	A.japonica<American		Aqcoe5G296200	4618	1	0.0433088	A.japonica<European		Aqcoe7G038700	6915	1	0.0289226	A.japonica<A.oxysepala		Aqcoe1G394900	17696	1	0.011302	A.oxysepala<American		Aqcoe7G208200	1736	1	0.115207	A.oxysepala<European
Aqcoe1G339300	5351	2	0.0747524	American<European		Aqcoe1G216900	3293	1	0.0607349	A.japonica<American		Aqcoe1G484500	481	1	0.4158	A.japonica<European		Aqcoe7G137900	2971	1	0.0673174	A.japonica<A.oxysepala		Aqcoe1G134400	3485	1	0.0573888	A.oxysepala<American		Aqcoe2G108200	2931	1	0.0682361	A.oxysepala<European
Aqcoe7G439800	1247	1	0.160385	American<European		Aqcoe3G314900	9922	1	0.0201572	A.japonica<American		Aqcoe5G192000	1507	1	0.132714	A.japonica<European		Aqcoe1G361500	6640	2	0.060241	A.japonica<A.oxysepala		Aqcoe1G422200	2735	1	0.0731261	A.oxysepala<American		Aqcoe1G124300	6425	1	0.0311284	A.oxysepala<European
Aqcoe1G439300	1374	1	0.14556	American<European		Aqcoe1G252600	15246	1	0.0131182	A.japonica<American		Aqcoe3G234200	14495	1	0.0137979	A.japonica<European		Aqcoe1G298600	12484	1	0.0160205	A.japonica<A.oxysepala		Aqcoe2G373200	1302	1	0.15361	A.oxysepala<American		Aqcoe7G101400	9200	1	0.0217391	A.oxysepala<European
Aqcoe2G421300	4386	1	0.0455996	American<European		Aqcoe2G172400	8403	4	0.0952041	A.japonica<American		Aqcoe7G038700	6915	1	0.0289226	A.japonica<European		Aqcoe6G303100	3381	1	0.0591541	A.japonica<A.oxysepala		Aqcoe1G490400	3018	2	0.132538	A.oxysepala<American		Aqcoe5G313000	10111	1	0.0197804	A.oxysepala<European
Aqcoe2G212700	3632	1	0.0550661	American<European		Aqcoe4G213900	1642	1	0.121803	A.japonica<American		Aqcoe2G314000	4749	1	0.0421141	A.japonica<European		Aqcoe2G245900	3925	1	0.0509554	A.japonica<A.oxysepala		Aqcoe2G073700	5558	1	0.0359842	A.oxysepala<American		Aqcoe2G381600	1487	1	0.134499	A.oxysepala<European
Aqcoe7G059600	6175	1	0.0323887	American<European		Aqcoe4G245500	13723	1	0.0145741	A.japonica<American		Aqcoe5G404500	1030	1	0.194175	A.japonica<European		Aqcoe1G261700	3106	1	0.0643915	A.japonica<A.oxysepala		Aqcoe3G278300	2376	1	0.0841751	A.oxysepala<American		Aqcoe1G049400	4803	3	0.124922	A.oxysepala<European
Aqcoe6G088700	4586	1	0.043611	American<European		Aqcoe6G073900	1067	1	0.187441	A.japonica<American		Aqcoe5G002700	4007	1	0.0499127	A.japonica<European		Aqcoe4G254600	1845	2	0.216802	A.japonica<A.oxysepala		Aqcoe3G207700	8999	1	0.0222247	A.oxysepala<American		Aqcoe7G127800	8607	2	0.0464738	A.oxysepala<European
Aqcoe1G291400	3700	1	0.0540541	American<European		Aqcoe6G239400	11072	1	0.0180636	A.japonica<American		Aqcoe4G236900	484	1	0.413223	A.japonica<European		Aqcoe6G142300	8817	1	0.0226835	A.japonica<A.oxysepala		Aqcoe5G165300	3850	3	0.155844	A.oxysepala<American		Aqcoe5G397600	5616	1	0.0356125	A.oxysepala<European
Aqcoe7G136100	2168	2	0.184502	American<European		Aqcoe5G067400	3432	1	0.0582751	A.japonica<American		Aqcoe6G093800	10681	1	0.0187248	A.japonica<European		Aqcoe5G436400	8592	1	0.0232775	A.japonica<A.oxysepala		Aqcoe2G262800	13174	1	0.0151814	A.oxysepala<American		Aqcoe1G432400	8467	1	0.0236211	A.oxysepala<European
Aqcoe5G445200	829	1	0.241255	American<European		Aqcoe5G145600	7294	1	0.0274198	A.japonica<American		Aqcoe1G328900	12136	4	0.0659196	A.japonica<European		Aqcoe2G241100	8590	1	0.0232829	A.japonica<A.oxysepala		Aqcoe3G299600	850	1	0.235294	A.oxysepala<American		Aqcoe2G092100	1509	1	0.132538	A.oxysepala<European
Aqcoe6G276700	6856	1	0.0291715	American<European		Aqcoe7G317300	2126	1	0.0940734	A.japonica<American		Aqcoe5G080600	7213	1	0.0277277	A.japonica<European		Aqcoe2G178100	350	1	0.571429	A.japonica<A.oxysepala		Aqcoe2G144000	14062	2	0.0284455	A.oxysepala<American		Aqcoe7G427600	6142	1	0.0325627	A.oxysepala<European
Aqcoe6G045300	3827	1	0.0522603	American<European		Aqcoe4G246100	3425	2	0.116788	A.japonica<American		Aqcoe1G178200	9820	1	0.0203666	A.japonica<European		Aqcoe5G347200	2249	1	0.0889284	A.japonica<A.oxysepala		Aqcoe2G233100	1225	1	0.163265	A.oxysepala<American		Aqcoe7G413200	2927	1	0.0683293	A.oxysepala<European
Aqcoe6G168000	7867	1	0.0254227	American<European		Aqcoe3G062600	5394	1	0.0370782	A.japonica<American		Aqcoe3G218100	1090	2	0.366972	A.japonica<European		Aqcoe5G048300	1808	1	0.110619	A.japonica<A.oxysepala		Aqcoe1G333000	2844	1	0.0703235	A.oxysepala<American		Aqcoe2G374900	5462	1	0.0366166	A.oxysepala<European
Aqcoe7G275400	2251	1	0.0888494	American<European		Aqcoe5G400200	3484	1	0.0574053	A.japonica<American		Aqcoe7G165100	6872	1	0.0291036	A.japonica<European		Aqcoe5G403000	4514	1	0.0443066	A.japonica<A.oxysepala		Aqcoe1G079900	958	1	0.208768	A.oxysepala<American		Aqcoe5G134300	1521	2	0.262985	A.oxysepala<European
Aqcoe2G070200	6199	1	0.0322633	American<European		Aqcoe3G197100	7508	1	0.0266383	A.japonica<American		Aqcoe2G126800	22817	1	0.00876539	A.japonica<European		Aqcoe3G427500	4264	1	0.0469043	A.japonica<A.oxysepala		Aqcoe1G151500	4192	2	0.0954198	A.oxysepala<American		Aqcoe5G382700	6456	1	0.0309789	A.oxysepala<European
Aqcoe5G388800	1897	1	0.10543	American<European		Aqcoe2G284800	1533	1	0.130463	A.japonica<American		Aqcoe6G261100	9259	4	0.0864024	A.japonica<European		Aqcoe2G311400	10056	1	0.0198886	A.japonica<A.oxysepala		Aqcoe5G122600	7538	2	0.0530645	A.oxysepala<American		Aqcoe6G000900	5165	1	0.0387222	A.oxysepala<European
Aqcoe6G236300	4683	2	0.0854153	American<European		Aqcoe3G379600	2085	2	0.191847	A.japonica<American		Aqcoe5G355400	6352	1	0.0314861	A.japonica<European		Aqcoe6G231300	7712	1	0.0259336	A.japonica<A.oxysepala		Aqcoe3G345600	701	1	0.285307	A.oxysepala<American		Aqcoe6G142700	2134	1	0.0937207	A.oxysepala<European
Aqcoe5G106800	4184	1	0.0478011	American<European		Aqcoe1G368200	9182	1	0.0217817	A.japonica<American		Aqcoe1G492700	5109	1	0.0391466	A.japonica<European		Aqcoe7G028600	2066	2	0.193611	A.japonica<A.oxysepala		Aqcoe5G123700	5635	1	0.0354925	A.oxysepala<American		Aqcoe5G399600	1257	1	0.159109	A.oxysepala<European
Aqcoe2G220800	3980	6	0.301508	American<European		Aqcoe2G032400	3694	1	0.0541419	A.japonica<American		Aqcoe5G212800	1945	1	0.102828	A.japonica<European		Aqcoe1G053000	568	1	0.352113	A.japonica<A.oxysepala		Aqcoe2G265700	6712	1	0.0297974	A.oxysepala<American		Aqcoe4G123000	6659	1	0.0300345	A.oxysepala<European
Aqcoe2G329400	2063	1	0.0969462	American<European		Aqcoe7G254900	5112	1	0.0391236	A.japonica<American		Aqcoe2G284300	1999	1	0.10005	A.japonica<European		Aqcoe1G295600	3393	1	0.0589449	A.japonica<A.oxysepala		Aqcoe5G086300	3367	1	0.0594001	A.oxysepala<American		Aqcoe5G430500	6475	1	0.030888	A.oxysepala<European
Aqcoe1G020200	5346	5	0.187056	American<European		Aqcoe1G358800	5678	2	0.0704473	A.japonica<American		Aqcoe3G051500	6310	2	0.0633914	A.japonica<European		Aqcoe2G222800	1845	2	0.216802	A.japonica<A.oxysepala		Aqcoe2G265600	10602	1	0.0188644	A.oxysepala<American		Aqcoe7G212000	6019	1	0.0332281	A.oxysepala<European
Aqcoe1G389100	826	1	0.242131	American<European		Aqcoe4G165200	1992	1	0.100402	A.japonica<American		Aqcoe4G268400	4996	2	0.0800641	A.japonica<European		Aqcoe2G149700	3215	1	0.0622084	A.japonica<A.oxysepala		Aqcoe4G314200	3124	3	0.192061	A.oxysepala<American		Aqcoe4G188000	12923	1	0.0154763	A.oxysepala<European
Aqcoe3G190600	1552	1	0.128866	American<European		Aqcoe4G099400	4649	1	0.04302	A.japonica<American		Aqcoe3G002800	22733	1	0.00879778	A.japonica<European		Aqcoe1G336900	13758	1	0.014537	A.japonica<A.oxysepala		Aqcoe1G145300	2102	1	0.0951475	A.oxysepala<American		Aqcoe6G211200	1553	1	0.128783	A.oxysepala<European
Aqcoe1G349300	10237	4	0.0781479	American<European		Aqcoe7G212500	836	1	0.239234	A.japonica<American		Aqcoe3G111400	2488	1	0.0803859	A.japonica<European		Aqcoe7G067000	5405	1	0.0370028	A.japonica<A.oxysepala		Aqcoe3G078400	7148	2	0.0559597	A.oxysepala<American		Aqcoe1G126100	2205	1	0.0907029	A.oxysepala<European
Aqcoe7G205000	2033	1	0.0983768	American<European		Aqcoe6G268900	1054	1	0.189753	A.japonica<American		Aqcoe2G292600	4168	1	0.0479846	A.japonica<European		Aqcoe2G080700	17690	1	0.0113058	A.japonica<A.oxysepala		Aqcoe1G278300	2040	1	0.0980392	A.oxysepala<American		Aqcoe4G297500	3638	1	0.0549753	A.oxysepala<European
Aqcoe2G139500	2747	3	0.21842	American<European		Aqcoe5G193400	1395	2	0.286738	A.japonica<American		Aqcoe2G398900	4873	1	0.0410425	A.japonica<European		Aqcoe6G190700	1063	1	0.188147	A.japonica<A.oxysepala		Aqcoe4G313000	3252	1	0.0615006	A.oxysepala<American		Aqcoe7G394800	4824	6	0.248756	A.oxysepala<European
Aqcoe6G306600	1986	1	0.100705	American<European		Aqcoe1G305900	12492	1	0.0160102	A.japonica<American		Aqcoe1G225800	1389	1	0.143988	A.japonica<European		Aqcoe3G057500	1352	1	0.147929	A.japonica<A.oxysepala		Aqcoe4G311300	4454	1	0.0449035	A.oxysepala<American		Aqcoe2G395400	2694	1	0.074239	A.oxysepala<European
Aqcoe3G398200	5551	1	0.0360295	American<European		Aqcoe1G301800	1003	1	0.199402	A.japonica<American		Aqcoe7G281600	2722	1	0.0734754	A.japonica<European		Aqcoe4G263000	8524	1	0.0234632	A.japonica<A.oxysepala		Aqcoe1G386600	3453	2	0.115841	A.oxysepala<American		Aqcoe5G346300	12636	2	0.0316556	A.oxysepala<European
Aqcoe3G115800	12838	1	0.0155788	American<European		Aqcoe1G386900	2107	1	0.0949217	A.japonica<American		Aqcoe5G311500	2736	2	0.146199	A.japonica<European		Aqcoe1G243800	3753	1	0.0532907	A.japonica<A.oxysepala		Aqcoe2G267200	2680	1	0.0746269	A.oxysepala<American		Aqcoe1G366800	3170	1	0.0630915	A.oxysepala<European
Aqcoe1G258500	2096	1	0.0954198	American<European		Aqcoe3G051500	6310	2	0.0633914	A.japonica<American		Aqcoe2G390300	2987	1	0.0669568	A.japonica<European		Aqcoe7G203100	1255	1	0.159363	A.japonica<A.oxysepala		Aqcoe1G296500	23501	1	0.00851028	A.oxysepala<American		Aqcoe6G145500	11052	1	0.0180963	A.oxysepala<European
Aqcoe7G160300	4192	1	0.0477099	American<European		Aqcoe6G127000	6291	2	0.0635829	A.japonica<American		Aqcoe4G005000	5712	1	0.035014	A.japonica<European		Aqcoe6G214500	4031	1	0.0496155	A.japonica<A.oxysepala		Aqcoe1G382600	5186	1	0.0385654	A.oxysepala<American		Aqcoe2G175800	8694	1	0.0230044	A.oxysepala<European
Aqcoe5G295800	3873	1	0.0516396	American<European		Aqcoe3G301600	3915	4	0.204342	A.japonica<American		Aqcoe3G222800	9733	1	0.0205486	A.japonica<European		Aqcoe2G282400	4331	1	0.0461787	A.japonica<A.oxysepala		Aqcoe5G075300	3966	1	0.0504286	A.oxysepala<American		Aqcoe7G174200	4776	1	0.041876	A.oxysepala<European
Aqcoe1G021600	2900	2	0.137931	American<European		Aqcoe1G055800	2766	1	0.0723066	A.japonica<American		Aqcoe7G307200	3013	3	0.199137	A.japonica<European		Aqcoe2G212600	1685	1	0.118694	A.japonica<A.oxysepala		Aqcoe1G379900	7401	1	0.0270234	A.oxysepala<American		Aqcoe5G241700	2328	2	0.171821	A.oxysepala<European
Aqcoe5G106400	4383	3	0.136893	American<European		Aqcoe5G056400	4046	1	0.0494315	A.japonica<American		Aqcoe4G186700	4610	1	0.0433839	A.japonica<European		Aqcoe7G315900	4100	1	0.0487805	A.japonica<A.oxysepala		Aqcoe5G208800	3970	1	0.0503778	A.oxysepala<American		Aqcoe2G038900	1416	1	0.141243	A.oxysepala<European
Aqcoe7G413200	2927	1	0.0683293	American<European		Aqcoe7G441300	1560	1	0.128205	A.japonica<American		Aqcoe1G119900	5234	1	0.0382117	A.japonica<European		Aqcoe3G138700	2203	1	0.0907853	A.japonica<A.oxysepala		Aqcoe2G183100	2810	1	0.0711744	A.oxysepala<American		Aqcoe6G122700	1792	1	0.111607	A.oxysepala<European
Aqcoe4G112600	1689	1	0.118413	American<European		Aqcoe4G038300	1367	2	0.292612	A.japonica<American		Aqcoe5G250800	9309	1	0.0214846	A.japonica<European		Aqcoe2G327100	2337	1	0.0855798	A.japonica<A.oxysepala		Aqcoe2G155000	5774	1	0.034638	A.oxysepala<American		Aqcoe1G104900	8514	1	0.0234907	A.oxysepala<European
Aqcoe5G265900	5590	2	0.0715564	American<European		Aqcoe3G427500	4264	1	0.0469043	A.japonica<American		Aqcoe1G295800	1016	1	0.19685	A.japonica<European		Aqcoe6G089900	6596	1	0.0303214	A.japonica<A.oxysepala		Aqcoe2G236200	5473	1	0.036543	A.oxysepala<American		Aqcoe7G056400	6540	1	0.030581	A.oxysepala<European
Aqcoe4G242300	3453	2	0.115841	American<European		Aqcoe4G025300	4344	1	0.0460405	A.japonica<American		Aqcoe3G398200	5551	1	0.0360295	A.japonica<European		Aqcoe6G151700	1938	1	0.103199	A.japonica<A.oxysepala		Aqcoe3G111800	2983	1	0.0670466	A.oxysepala<American		Aqcoe2G095700	5127	1	0.0390092	A.oxysepala<European
Aqcoe7G197000	11938	5	0.0837661	American<European		Aqcoe2G390300	2987	1	0.0669568	A.japonica<American		Aqcoe4G187100	5366	1	0.0372717	A.japonica<European		Aqcoe2G438200	4522	1	0.0442282	A.japonica<A.oxysepala		Aqcoe4G268000	3525	1	0.0567376	A.oxysepala<American		Aqcoe1G126400	3197	1	0.0625586	A.oxysepala<European
Aqcoe1G490700	974	1	0.205339	American<European		Aqcoe4G200300	3676	1	0.054407	A.japonica<American		Aqcoe2G141600	5848	1	0.0341997	A.japonica<European		Aqcoe4G237900	2200	1	0.0909091	A.japonica<A.oxysepala		Aqcoe3G052800	15957	1	0.0125337	A.oxysepala<American		Aqcoe4G140000	3267	2	0.122436	A.oxysepala<European
Aqcoe3G084600	1793	3	0.334635	American<European		Aqcoe5G300900	40028	1	0.0049965	A.japonica<American		Aqcoe3G279900	3221	1	0.0620925	A.japonica<European		Aqcoe2G184500	9615	1	0.0208008	A.japonica<A.oxysepala		Aqcoe3G301900	3830	2	0.104439	A.oxysepala<American		Aqcoe1G383400	9511	1	0.0210283	A.oxysepala<European
Aqcoe2G032000	2078	1	0.0962464	American<European		Aqcoe7G012300	10684	1	0.0187196	A.japonica<American		Aqcoe6G062800	7189	1	0.0278203	A.japonica<European		Aqcoe1G395700	16469	1	0.012144	A.japonica<A.oxysepala		Aqcoe1G203900	5598	1	0.035727	A.oxysepala<American		Aqcoe5G295800	3873	1	0.0516396	A.oxysepala<European
Aqcoe7G387200	1234	1	0.162075	American<European		Aqcoe1G077200	6027	1	0.033184	A.japonica<American		Aqcoe4G064100	3167	1	0.0631512	A.japonica<European		Aqcoe2G217300	430	1	0.465116	A.japonica<A.oxysepala		Aqcoe1G181800	563	1	0.35524	A.oxysepala<American		Aqcoe7G189300	13170	2	0.0303721	A.oxysepala<European
Aqcoe5G391600	2976	1	0.0672043	American<European		Aqcoe5G008900	14467	1	0.0138246	A.japonica<American		Aqcoe2G354300	4374	2	0.0914495	A.japonica<European		Aqcoe2G124400	4198	1	0.0476417	A.japonica<A.oxysepala		Aqcoe2G172700	26203	1	0.00763271	A.oxysepala<American		Aqcoe3G115100	2389	1	0.083717	A.oxysepala<European
Aqcoe2G380300	3448	1	0.0580046	American<European		Aqcoe5G297200	35185	1	0.00568424	A.japonica<American		Aqcoe6G127300	6259	1	0.031954	A.japonica<European		Aqcoe6G224200	3665	1	0.0545703	A.japonica<A.oxysepala		Aqcoe1G243300	4402	1	0.0454339	A.oxysepala<American		Aqcoe1G486100	2380	1	0.0840336	A.oxysepala<European
Aqcoe7G078100	1651	1	0.121139	American<European		Aqcoe2G203600	19554	1	0.0102281	A.japonica<American		Aqcoe2G164600	3693	1	0.0541565	A.japonica<European		Aqcoe1G053200	7306	1	0.0273748	A.japonica<A.oxysepala		Aqcoe3G110400	6581	3	0.0911716	A.oxysepala<American		Aqcoe3G089700	4346	1	0.0460193	A.oxysepala<European
Aqcoe6G027000	6055	1	0.0330306	American<European		Aqcoe3G347700	5925	1	0.0337553	A.japonica<American		Aqcoe3G249100	44782	1	0.00446608	A.japonica<European		Aqcoe1G186100	6852	1	0.0291886	A.japonica<A.oxysepala		Aqcoe2G042500	8472	1	0.0236072	A.oxysepala<American		Aqcoe1G190100	3519	1	0.0568343	A.oxysepala<European
Aqcoe5G466200	5033	1	0.0397377	American<European		Aqcoe6G190900	10014	1	0.019972	A.japonica<American		Aqcoe6G142500	3270	1	0.0611621	A.japonica<European		Aqcoe1G335700	4760	2	0.0840336	A.japonica<A.oxysepala		Aqcoe2G315100	3320	1	0.060241	A.oxysepala<American		Aqcoe5G214200	3277	1	0.0610314	A.oxysepala<European
Aqcoe1G469500	3982	2	0.100452	American<European		Aqcoe5G013400	3586	1	0.0557724	A.japonica<American		Aqcoe7G349400	3295	1	0.060698	A.japonica<European		Aqcoe2G259300	13753	1	0.0145423	A.japonica<A.oxysepala		Aqcoe2G166400	5621	2	0.0711617	A.oxysepala<American		Aqcoe2G355900	2785	1	0.0718133	A.oxysepala<European
Aqcoe1G306900	15913	2	0.0251367	American<European		Aqcoe4G239800	8168	4	0.0979432	A.japonica<American		Aqcoe2G350600	6289	1	0.0318016	A.japonica<European		Aqcoe5G309100	2543	1	0.0786473	A.japonica<A.oxysepala		Aqcoe3G213800	12646	1	0.0158153	A.oxysepala<American		Aqcoe2G339300	2227	1	0.0898069	A.oxysepala<European
Aqcoe5G089300	1452	1	0.137741	American<European		Aqcoe2G271900	6051	1	0.0330524	A.japonica<American		Aqcoe4G245300	11202	1	0.017854	A.japonica<European		Aqcoe5G254500	6330	1	0.0315956	A.japonica<A.oxysepala		Aqcoe4G088400	6464	1	0.0309406	A.oxysepala<American		Aqcoe3G027100	1711	1	0.116891	A.oxysepala<European
Aqcoe1G377600	3782	2	0.105764	American<European		Aqcoe6G141400	5900	1	0.0338983	A.japonica<American		Aqcoe6G106900	1939	1	0.103146	A.japonica<European		Aqcoe6G098800	3292	1	0.0607533	A.japonica<A.oxysepala		Aqcoe2G426600	1343	1	0.14892	A.oxysepala<American		Aqcoe1G110500	8590	1	0.0232829	A.oxysepala<European
Aqcoe6G294800	11239	4	0.0711807	American<European		Aqcoe5G111800	4409	1	0.0453618	A.japonica<American		Aqcoe7G132900	3788	1	0.0527983	A.japonica<European		Aqcoe1G459100	2287	2	0.174902	A.japonica<A.oxysepala		Aqcoe5G039600	3880	1	0.0515464	A.oxysepala<American		Aqcoe3G065400	5163	1	0.0387372	A.oxysepala<European
Aqcoe5G473400	3686	1	0.0542594	American<European		Aqcoe7G132800	1406	1	0.142248	A.japonica<American		Aqcoe2G438800	5126	1	0.0390168	A.japonica<European		Aqcoe3G342600	3475	1	0.057554	A.japonica<A.oxysepala		Aqcoe1G086000	5487	1	0.0364498	A.oxysepala<American		Aqcoe3G371200	4869	1	0.0410762	A.oxysepala<European
Aqcoe3G175800	1447	1	0.138217	American<European		Aqcoe4G089000	2664	2	0.15015	A.japonica<American		Aqcoe1G362300	18774	1	0.010653	A.japonica<European		Aqcoe5G318200	11626	1	0.0172028	A.japonica<A.oxysepala		Aqcoe1G126100	2205	1	0.0907029	A.oxysepala<American		Aqcoe7G435000	2789	1	0.0717103	A.oxysepala<European
Aqcoe3G038400	2856	4	0.280112	American<European		Aqcoe3G042200	2746	1	0.0728332	A.japonica<American		Aqcoe3G265000	8522	1	0.0234687	A.japonica<European		Aqcoe4G280800	1768	1	0.113122	A.japonica<A.oxysepala		Aqcoe3G074300	2494	2	0.160385	A.oxysepala<American		Aqcoe3G273900	2857	1	0.0700035	A.oxysepala<European
Aqcoe3G266700	5144	1	0.0388802	American<European		Aqcoe1G269800	3464	2	0.115473	A.japonica<American		Aqcoe7G185400	2844	1	0.0703235	A.japonica<European		Aqcoe2G202400	1712	1	0.116822	A.japonica<A.oxysepala		Aqcoe4G311200	1636	1	0.122249	A.oxysepala<American		Aqcoe1G408400	4060	2	0.0985222	A.oxysepala<European
Aqcoe6G154900	1220	3	0.491803	American<European		Aqcoe1G444900	2692	1	0.0742942	A.japonica<American		Aqcoe5G467200	636	1	0.314465	A.japonica<European		Aqcoe6G323700	8235	1	0.0242866	A.japonica<A.oxysepala		Aqcoe3G126200	5865	1	0.0341006	A.oxysepala<American		Aqcoe2G002200	592	1	0.337838	A.oxysepala<European
Aqcoe4G064400	3400	2	0.117647	American<European		Aqcoe3G343100	3636	1	0.0550055	A.japonica<American		Aqcoe3G189000	9766	1	0.0204792	A.japonica<European		Aqcoe4G068800	986	1	0.20284	A.japonica<A.oxysepala		Aqcoe1G305700	2064	1	0.0968992	A.oxysepala<American		Aqcoe2G398500	2468	1	0.0810373	A.oxysepala<European
Aqcoe7G278300	5977	2	0.0669232	American<European		Aqcoe5G205400	6967	1	0.0287068	A.japonica<American		Aqcoe7G394700	4005	1	0.0499376	A.japonica<European		Aqcoe3G347700	5925	1	0.0337553	A.japonica<A.oxysepala		Aqcoe1G490300	3800	1	0.0526316	A.oxysepala<American		Aqcoe4G007500	1121	1	0.178412	A.oxysepala<European
Aqcoe6G110300	1202	1	0.166389	American<European		Aqcoe3G096700	3827	1	0.0522603	A.japonica<American		Aqcoe2G247600	2535	1	0.0788955	A.japonica<European		Aqcoe2G116200	15279	1	0.0130899	A.japonica<A.oxysepala		Aqcoe4G007100	5341	1	0.0374462	A.oxysepala<American		Aqcoe3G292000	3106	1	0.0643915	A.oxysepala<European
Aqcoe1G109100	2220	3	0.27027	American<European		Aqcoe7G314700	5063	1	0.0395023	A.japonica<American		Aqcoe3G161300	1153	1	0.173461	A.japonica<European		Aqcoe1G245100	944	1	0.211864	A.japonica<A.oxysepala		Aqcoe1G346500	6373	2	0.0627648	A.oxysepala<American		Aqcoe6G234400	7499	1	0.0266702	A.oxysepala<European
Aqcoe7G065700	2966	2	0.134862	American<European		Aqcoe4G268700	4394	2	0.0910332	A.japonica<American		Aqcoe4G037000	3396	1	0.0588928	A.japonica<European		Aqcoe6G136400	2732	1	0.0732064	A.japonica<A.oxysepala		Aqcoe3G346800	2477	1	0.0807428	A.oxysepala<American		Aqcoe0157s0001	4221	3	0.142146	A.oxysepala<European
Aqcoe2G047900	4976	1	0.0401929	American<European		Aqcoe4G273600	1813	1	0.110314	A.japonica<American		Aqcoe7G317900	1146	1	0.17452	A.japonica<European		Aqcoe1G021600	2900	2	0.137931	A.japonica<A.oxysepala		Aqcoe4G224000	13814	2	0.0289561	A.oxysepala<American		Aqcoe3G350900	6529	1	0.0306326	A.oxysepala<European
Aqcoe2G181100	7070	2	0.0565771	American<European		Aqcoe1G186300	3206	1	0.062383	A.japonica<American		Aqcoe1G269000	4777	1	0.0418673	A.japonica<European		Aqcoe1G350900	6854	1	0.02918	A.japonica<A.oxysepala		Aqcoe5G169200	5309	1	0.0376719	A.oxysepala<American		Aqcoe7G203200	3623	1	0.0552029	A.oxysepala<European
Aqcoe3G232600	1690	2	0.236686	American<European		Aqcoe2G369400	4613	1	0.0433557	A.japonica<American		Aqcoe2G279500	6869	1	0.0291163	A.japonica<European		Aqcoe1G370000	2823	2	0.141693	A.japonica<A.oxysepala		Aqcoe1G211800	2575	2	0.15534	A.oxysepala<American		Aqcoe2G029600	8617	1	0.0232099	A.oxysepala<European
Aqcoe4G111500	4907	1	0.0407581	American<European		Aqcoe5G403000	4514	1	0.0443066	A.japonica<American		Aqcoe3G357200	6888	1	0.029036	A.japonica<European		Aqcoe2G347000	2019	1	0.0990589	A.japonica<A.oxysepala		Aqcoe1G167000	6648	1	0.0300842	A.oxysepala<American		Aqcoe3G216400	6963	1	0.0287233	A.oxysepala<European
Aqcoe1G225900	1980	1	0.10101	American<European		Aqcoe5G074900	1425	1	0.140351	A.japonica<American		Aqcoe7G113400	2221	1	0.0900495	A.japonica<European		Aqcoe6G157300	6195	1	0.0322841	A.japonica<A.oxysepala		Aqcoe3G196100	1056	1	0.189394	A.oxysepala<American		Aqcoe7G389000	6234	1	0.0320821	A.oxysepala<European
Aqcoe6G273800	3505	1	0.0570613	American<European		Aqcoe5G170600	2029	1	0.0985707	A.japonica<American		Aqcoe2G013900	4213	1	0.0474721	A.japonica<European		Aqcoe6G266700	2262	1	0.0884173	A.japonica<A.oxysepala		Aqcoe3G056600	3755	1	0.0532623	A.oxysepala<American		Aqcoe2G159500	2468	1	0.0810373	A.oxysepala<European
Aqcoe6G167100	2161	2	0.185099	American<European		Aqcoe3G247900	5105	2	0.0783546	A.japonica<American		Aqcoe1G271900	2880	2	0.138889	A.japonica<European		Aqcoe5G382500	6406	1	0.0312207	A.japonica<A.oxysepala		Aqcoe4G204700	5480	1	0.0364964	A.oxysepala<American		Aqcoe2G247600	2535	2	0.157791	A.oxysepala<European
Aqcoe1G465000	518	1	0.3861	American<European		Aqcoe1G321400	1109	1	0.180343	A.japonica<American		Aqcoe5G093300	1349	3	0.444774	A.japonica<European		Aqcoe1G361400	2299	1	0.0869943	A.japonica<A.oxysepala		Aqcoe1G299500	2917	2	0.137127	A.oxysepala<American		Aqcoe2G341400	3393	1	0.0589449	A.oxysepala<European
Aqcoe2G288600	8575	1	0.0233236	American<European		Aqcoe3G195800	4548	2	0.0879507	A.japonica<American		Aqcoe1G070800	6058	1	0.0330142	A.japonica<European		Aqcoe7G168700	5006	1	0.0399521	A.japonica<A.oxysepala		Aqcoe1G483900	10924	1	0.0183083	A.oxysepala<American		Aqcoe4G171000	8906	1	0.0224568	A.oxysepala<European
Aqcoe1G497700	3686	2	0.108519	American<European		Aqcoe6G116900	4297	1	0.0465441	A.japonica<American		Aqcoe3G189900	4540	2	0.0881057	A.japonica<European		Aqcoe6G236100	2116	1	0.094518	A.japonica<A.oxysepala		Aqcoe3G207600	400	1	0.5	A.oxysepala<American		Aqcoe6G127400	6615	2	0.0604686	A.oxysepala<European
Aqcoe5G005900	2171	1	0.0921234	American<European		Aqcoe4G292100	3451	1	0.0579542	A.japonica<American		Aqcoe5G151100	3646	1	0.0548546	A.japonica<European		Aqcoe6G109100	7643	1	0.0261677	A.japonica<A.oxysepala		Aqcoe5G129800	28020	1	0.00713776	A.oxysepala<American		Aqcoe5G265700	1324	1	0.151057	A.oxysepala<European
Aqcoe7G145100	5874	2	0.0680967	American<European		Aqcoe1G058500	263	1	0.760456	A.japonica<American		Aqcoe2G213700	24670	1	0.00810701	A.japonica<European		Aqcoe4G087700	2863	1	0.0698568	A.japonica<A.oxysepala		Aqcoe2G226700	9673	4	0.0827044	A.oxysepala<American		Aqcoe2G425800	6144	1	0.0325521	A.oxysepala<European
Aqcoe2G283500	6446	1	0.031027	American<European		Aqcoe4G140900	2361	2	0.16942	A.japonica<American		Aqcoe1G457500	1292	1	0.154799	A.japonica<European		Aqcoe4G162700	2745	1	0.0728597	A.japonica<A.oxysepala		Aqcoe3G249800	2905	1	0.0688468	A.oxysepala<American		Aqcoe2G089700	918	2	0.43573	A.oxysepala<European
Aqcoe5G332900	6231	1	0.0320976	American<European		Aqcoe6G187200	12927	1	0.0154715	A.japonica<American		Aqcoe4G177600	2547	1	0.0785238	A.japonica<European		Aqcoe7G014800	2862	1	0.0698812	A.japonica<A.oxysepala		Aqcoe1G208800	4528	1	0.0441696	A.oxysepala<American		Aqcoe5G463500	3164	1	0.0632111	A.oxysepala<European
Aqcoe1G102600	1716	1	0.11655	American<European		Aqcoe4G165300	901	1	0.221976	A.japonica<American		Aqcoe7G176100	2486	1	0.0804505	A.japonica<European		Aqcoe7G281900	15217	1	0.0131432	A.japonica<A.oxysepala		Aqcoe3G414500	2394	1	0.0835422	A.oxysepala<American		Aqcoe4G007100	5341	1	0.0374462	A.oxysepala<European
Aqcoe5G254400	13595	2	0.0294226	American<European		Aqcoe6G326400	6304	1	0.0317259	A.japonica<American		Aqcoe2G153900	5035	1	0.0397219	A.japonica<European		Aqcoe5G015000	4618	1	0.0433088	A.japonica<A.oxysepala		Aqcoe3G310600	3583	1	0.0558191	A.oxysepala<American		Aqcoe6G004800	17409	2	0.0229766	A.oxysepala<European
Aqcoe3G351400	6945	1	0.0287977	American<European		Aqcoe1G170000	12729	1	0.0157122	A.japonica<American		Aqcoe3G422600	3127	1	0.0639591	A.japonica<European		Aqcoe4G143400	2635	1	0.0759013	A.japonica<A.oxysepala		Aqcoe2G260900	2937	1	0.0680967	A.oxysepala<American		Aqcoe2G329100	3524	1	0.0567537	A.oxysepala<European
Aqcoe4G022900	1241	1	0.16116	American<European		Aqcoe6G098700	5855	1	0.0341588	A.japonica<American		Aqcoe6G303300	809	1	0.247219	A.japonica<European		Aqcoe7G137700	8262	1	0.0242072	A.japonica<A.oxysepala		Aqcoe2G278600	1457	1	0.137268	A.oxysepala<American		Aqcoe1G422800	6590	1	0.030349	A.oxysepala<European
Aqcoe1G018400	6019	3	0.0996843	American<European		Aqcoe4G139000	2321	1	0.0861698	A.japonica<American		Aqcoe7G283000	5646	1	0.0354233	A.japonica<European		Aqcoe3G100300	4267	1	0.0468713	A.japonica<A.oxysepala		Aqcoe1G056700	3991	1	0.0501128	A.oxysepala<American		Aqcoe5G469600	3737	1	0.0535189	A.oxysepala<European
Aqcoe5G054000	4860	1	0.0411523	American<European		Aqcoe7G324700	19792	1	0.0101051	A.japonica<American		Aqcoe6G273900	8551	1	0.0233891	A.japonica<European		Aqcoe7G266300	529	1	0.378072	A.japonica<A.oxysepala		Aqcoe2G281400	5218	1	0.0383289	A.oxysepala<American		Aqcoe6G293500	6338	2	0.0631114	A.oxysepala<European
Aqcoe3G171000	5836	1	0.03427	American<European		Aqcoe7G411800	6562	1	0.0304785	A.japonica<American		Aqcoe7G092800	9629	2	0.0415412	A.japonica<European		Aqcoe2G276500	2827	3	0.212239	A.japonica<A.oxysepala		Aqcoe4G290900	9688	4	0.0825764	A.oxysepala<American		Aqcoe3G248800	404	1	0.49505	A.oxysepala<European
Aqcoe2G005200	6188	1	0.0323206	American<European		Aqcoe3G034600	1341	1	0.149142	A.japonica<American		Aqcoe3G439800	3211	1	0.0622859	A.japonica<European		Aqcoe7G380100	13396	1	0.0149298	A.japonica<A.oxysepala		Aqcoe3G099400	8098	1	0.0246975	A.oxysepala<American		Aqcoe2G282000	3651	2	0.109559	A.oxysepala<European
Aqcoe5G246300	756	1	0.26455	American<European		Aqcoe5G313000	10111	1	0.0197804	A.japonica<American		Aqcoe6G055900	2366	1	0.0845309	A.japonica<European		Aqcoe7G286900	11030	1	0.0181324	A.japonica<A.oxysepala		Aqcoe3G316400	5638	1	0.0354736	A.oxysepala<American		Aqcoe1G351600	879	1	0.227531	A.oxysepala<European
Aqcoe7G289500	1889	1	0.105876	American<European		Aqcoe7G403100	6428	1	0.0311139	A.japonica<American		Aqcoe4G313500	6937	2	0.0576618	A.japonica<European		Aqcoe4G139000	2321	1	0.0861698	A.japonica<A.oxysepala		Aqcoe3G157100	10158	1	0.0196889	A.oxysepala<American		Aqcoe2G026700	2788	1	0.071736	A.oxysepala<European
Aqcoe1G409300	1529	1	0.130804	American<European		Aqcoe3G329300	1972	1	0.10142	A.japonica<American		Aqcoe6G122700	1792	1	0.111607	A.japonica<European		Aqcoe2G309300	10228	1	0.0195542	A.japonica<A.oxysepala		Aqcoe4G210900	3995	1	0.0500626	A.oxysepala<American		Aqcoe2G094400	4575	2	0.0874317	A.oxysepala<European
Aqcoe7G202700	9325	11	0.235925	American<European		Aqcoe4G234300	1899	2	0.210637	A.japonica<American		Aqcoe7G238800	11210	1	0.0178412	A.japonica<European		Aqcoe1G394100	2799	2	0.142908	A.japonica<A.oxysepala		Aqcoe2G414500	5984	1	0.0334225	A.oxysepala<American		Aqcoe2G159200	31797	1	0.0062899	A.oxysepala<European
Aqcoe5G454400	1009	1	0.198216	American<European		Aqcoe2G259000	5474	1	0.0365364	A.japonica<American		Aqcoe4G196800	2436	1	0.0821018	A.japonica<European		Aqcoe5G192800	3482	2	0.114877	A.japonica<A.oxysepala		Aqcoe2G393600	4121	1	0.0485319	A.oxysepala<American		Aqcoe1G371700	10925	3	0.0549199	A.oxysepala<European
Aqcoe6G108200	3645	1	0.0548697	American<European		Aqcoe2G381100	14879	1	0.0134418	A.japonica<American		Aqcoe5G325600	41083	1	0.00486819	A.japonica<European		Aqcoe5G371900	6245	1	0.0320256	A.japonica<A.oxysepala		Aqcoe1G475000	5699	1	0.0350939	A.oxysepala<American		Aqcoe5G251600	9938	1	0.0201248	A.oxysepala<European
Aqcoe6G190400	6232	1	0.0320924	American<European		Aqcoe5G157900	956	1	0.209205	A.japonica<American		Aqcoe3G059400	8664	1	0.023084	A.japonica<European		Aqcoe5G320700	6373	1	0.0313824	A.japonica<A.oxysepala		Aqcoe3G080600	4451	1	0.0449337	A.oxysepala<American		Aqcoe2G322300	6406	1	0.0312207	A.oxysepala<European
Aqcoe5G176100	6029	1	0.033173	American<European		Aqcoe3G233300	5062	1	0.0395101	A.japonica<American		Aqcoe3G025400	2055	1	0.0973236	A.japonica<European		Aqcoe4G116900	7722	1	0.0259	A.japonica<A.oxysepala		Aqcoe1G390800	7096	1	0.0281849	A.oxysepala<American		Aqcoe1G375000	5266	2	0.075959	A.oxysepala<European
Aqcoe3G127800	2177	1	0.0918695	American<European		Aqcoe6G030500	3031	1	0.0659848	A.japonica<American		Aqcoe5G122600	7538	1	0.0265322	A.japonica<European		Aqcoe4G229700	22937	1	0.00871954	A.japonica<A.oxysepala		Aqcoe1G417800	5072	1	0.0394322	A.oxysepala<American		Aqcoe5G287800	10386	1	0.0192567	A.oxysepala<European
Aqcoe3G078000	14175	1	0.0141093	American<European		Aqcoe1G079300	5541	1	0.0360946	A.japonica<American		Aqcoe3G308600	2183	2	0.183234	A.japonica<European		Aqcoe4G037600	3564	1	0.0561167	A.japonica<A.oxysepala		Aqcoe1G423100	7047	1	0.0283809	A.oxysepala<American		Aqcoe4G177600	2547	2	0.157048	A.oxysepala<European
Aqcoe6G122600	2543	1	0.0786473	American<European		Aqcoe4G238300	3985	1	0.0501882	A.japonica<American		Aqcoe1G396100	1328	2	0.301205	A.japonica<European		Aqcoe6G165000	7552	1	0.0264831	A.japonica<A.oxysepala		Aqcoe1G339300	5351	1	0.0373762	A.oxysepala<American		Aqcoe3G397000	3561	1	0.056164	A.oxysepala<European
Aqcoe6G087800	3357	1	0.059577	American<European		Aqcoe2G119700	2534	1	0.0789266	A.japonica<American		Aqcoe5G366900	1798	1	0.111235	A.japonica<European		Aqcoe5G035600	3324	1	0.0601685	A.japonica<A.oxysepala		Aqcoe3G204300	3189	1	0.0627156	A.oxysepala<American		Aqcoe7G154600	11540	1	0.017331	A.oxysepala<European
Aqcoe2G326700	1802	1	0.110988	American<European		Aqcoe5G057100	5702	1	0.0350754	A.japonica<American		Aqcoe4G116900	7722	1	0.0259	A.japonica<European		Aqcoe2G154000	209	1	0.956938	A.japonica<A.oxysepala		Aqcoe2G187300	2872	1	0.0696379	A.oxysepala<American		Aqcoe6G275100	2940	1	0.0680272	A.oxysepala<European
Aqcoe2G298600	2555	1	0.0782779	American<European		Aqcoe7G343900	1979	1	0.101061	A.japonica<American		Aqcoe7G308900	1676	1	0.119332	A.japonica<European		Aqcoe7G238800	11210	1	0.0178412	A.japonica<A.oxysepala		Aqcoe2G128700	2910	3	0.206186	A.oxysepala<American		Aqcoe6G003300	9671	2	0.0413608	A.oxysepala<European
Aqcoe3G279700	5338	1	0.0374672	American<European		Aqcoe5G429500	37739	2	0.0105991	A.japonica<American		Aqcoe7G309500	1832	1	0.10917	A.japonica<European		Aqcoe2G279500	6869	1	0.0291163	A.japonica<A.oxysepala		Aqcoe1G281500	2611	1	0.076599	A.oxysepala<American		Aqcoe2G078300	18954	2	0.0211037	A.oxysepala<European
Aqcoe5G300500	1591	3	0.377121	American<European		Aqcoe6G230100	9284	1	0.0215424	A.japonica<American		Aqcoe7G034300	9344	1	0.0214041	A.japonica<European		Aqcoe5G051100	547	1	0.365631	A.japonica<A.oxysepala		Aqcoe2G186100	7021	1	0.028486	A.oxysepala<American		Aqcoe1G285400	7225	1	0.0276817	A.oxysepala<European
Aqcoe3G132900	1100	1	0.181818	American<European		Aqcoe2G406800	225	1	0.888889	A.japonica<American		Aqcoe3G329300	1972	1	0.10142	A.japonica<European		Aqcoe5G420600	1915	1	0.104439	A.japonica<A.oxysepala		Aqcoe5G055500	2527	1	0.0791452	A.oxysepala<American		Aqcoe6G197300	624	1	0.320513	A.oxysepala<European
Aqcoe1G034900	2062	3	0.29098	American<European		Aqcoe5G020200	3368	1	0.0593824	A.japonica<American		Aqcoe6G149100	8958	1	0.0223264	A.japonica<European		Aqcoe1G271400	2097	2	0.190749	A.japonica<A.oxysepala		Aqcoe3G301000	4985	1	0.0401204	A.oxysepala<American		Aqcoe5G081900	11340	1	0.0176367	A.oxysepala<European
Aqcoe2G011200	2645	1	0.0756144	American<European		Aqcoe3G272800	10285	2	0.0388916	A.japonica<American		Aqcoe5G250600	3629	1	0.0551116	A.japonica<European		Aqcoe3G042300	4422	1	0.0452284	A.japonica<A.oxysepala		Aqcoe4G209600	12932	2	0.030931	A.oxysepala<American		Aqcoe1G428100	1351	1	0.148038	A.oxysepala<European
Aqcoe2G135000	1524	1	0.131234	American<European		Aqcoe7G298200	2233	2	0.179131	A.japonica<American		Aqcoe2G241000	4033	1	0.0495909	A.japonica<European		Aqcoe5G320500	3687	1	0.0542446	A.japonica<A.oxysepala		Aqcoe2G271700	5366	1	0.0372717	A.oxysepala<American		Aqcoe3G273500	47102	1	0.0042461	A.oxysepala<European
Aqcoe2G018200	4664	1	0.0428816	American<European		Aqcoe5G461100	4175	1	0.0479042	A.japonica<American		Aqcoe6G193500	1558	1	0.12837	A.japonica<European		Aqcoe1G298700	2475	1	0.0808081	A.japonica<A.oxysepala		Aqcoe4G034900	7498	3	0.0800213	A.oxysepala<American		Aqcoe7G249400	14261	1	0.0140243	A.oxysepala<European
Aqcoe6G315500	1849	1	0.108167	American<European		Aqcoe5G325600	41083	1	0.00486819	A.japonica<American		Aqcoe7G143900	17246	1	0.0115969	A.japonica<European		Aqcoe3G172500	16697	1	0.0119782	A.japonica<A.oxysepala		Aqcoe1G446400	9482	1	0.0210926	A.oxysepala<American		Aqcoe1G165400	6865	1	0.0291333	A.oxysepala<European
Aqcoe6G234600	4541	2	0.0880863	American<European		Aqcoe1G300100	5138	1	0.0389257	A.japonica<American		Aqcoe1G197300	10092	2	0.0396354	A.japonica<European		Aqcoe7G257700	1865	2	0.214477	A.japonica<A.oxysepala		Aqcoe4G097700	6119	1	0.0326851	A.oxysepala<American		Aqcoe6G025100	4706	1	0.0424989	A.oxysepala<European
Aqcoe1G365800	3377	1	0.0592242	American<European		Aqcoe7G235600	2126	1	0.0940734	A.japonica<American		Aqcoe7G196500	8342	1	0.0239751	A.japonica<European		Aqcoe4G142800	3652	1	0.0547645	A.japonica<A.oxysepala		Aqcoe1G062100	2737	1	0.0730727	A.oxysepala<American		Aqcoe3G335400	3146	1	0.0635728	A.oxysepala<European
Aqcoe6G178800	2058	1	0.0971817	American<European		Aqcoe5G452100	9952	1	0.0200965	A.japonica<American		Aqcoe1G481500	6651	2	0.0601413	A.japonica<European		Aqcoe3G118100	4936	1	0.0405186	A.japonica<A.oxysepala		Aqcoe3G045400	10444	1	0.0191498	A.oxysepala<American		Aqcoe5G025100	5300	1	0.0377358	A.oxysepala<European
Aqcoe5G170500	4001	2	0.099975	American<European		Aqcoe7G125200	3392	1	0.0589623	A.japonica<American		Aqcoe7G351100	8886	1	0.0225073	A.japonica<European		Aqcoe5G063700	2198	1	0.0909918	A.japonica<A.oxysepala		Aqcoe1G365300	7862	1	0.0254388	A.oxysepala<American		Aqcoe6G278100	6024	1	0.0332005	A.oxysepala<European
Aqcoe5G106100	13343	1	0.0149891	American<European		Aqcoe3G436600	6410	2	0.0624025	A.japonica<American		Aqcoe1G248300	1849	1	0.108167	A.japonica<European		Aqcoe1G165400	6865	1	0.0291333	A.japonica<A.oxysepala		Aqcoe5G149100	2396	1	0.0834725	A.oxysepala<American		Aqcoe3G270600	15678	2	0.0255135	A.oxysepala<European
Aqcoe6G052900	2414	1	0.08285	American<European		Aqcoe2G112400	1176	1	0.170068	A.japonica<American		Aqcoe3G026000	654	1	0.30581	A.japonica<European		Aqcoe6G280200	3693	1	0.0541565	A.japonica<A.oxysepala		Aqcoe3G236400	2889	1	0.0692281	A.oxysepala<American		Aqcoe3G351400	6945	2	0.0575954	A.oxysepala<European
Aqcoe6G269100	2675	1	0.0747664	American<European		Aqcoe7G282100	7047	1	0.0283809	A.japonica<American		Aqcoe6G159300	2471	1	0.0809389	A.japonica<European		Aqcoe3G067000	3037	2	0.131709	A.japonica<A.oxysepala		Aqcoe2G179600	3972	3	0.151057	A.oxysepala<American		Aqcoe2G009300	7426	1	0.0269324	A.oxysepala<European
Aqcoe4G250100	5064	1	0.0394945	American<European		Aqcoe0008s0003	6015	2	0.0665004	A.japonica<American		Aqcoe6G126100	1904	1	0.105042	A.japonica<European		Aqcoe5G398100	932	1	0.214592	A.japonica<A.oxysepala		Aqcoe3G409600	19787	2	0.0202153	A.oxysepala<American		Aqcoe2G354300	4374	1	0.0457247	A.oxysepala<European
Aqcoe7G344400	1639	3	0.366077	American<European		Aqcoe1G239100	4699	1	0.0425622	A.japonica<American		Aqcoe2G220800	3980	1	0.0502513	A.japonica<European		Aqcoe5G300400	4326	3	0.138696	A.japonica<A.oxysepala		Aqcoe1G276000	11137	2	0.0359163	A.oxysepala<American		Aqcoe1G035500	4415	1	0.0453001	A.oxysepala<European
Aqcoe4G079400	3622	1	0.0552181	American<European		Aqcoe4G190800	7872	2	0.050813	A.japonica<American		Aqcoe5G354600	3514	1	0.0569152	A.japonica<European		Aqcoe1G340700	6880	2	0.0581395	A.japonica<A.oxysepala		Aqcoe1G283100	8936	2	0.0447628	A.oxysepala<American		Aqcoe7G143500	5642	1	0.0354484	A.oxysepala<European
Aqcoe3G235800	2109	1	0.0948317	American<European		Aqcoe5G285100	1937	1	0.103252	A.japonica<American		Aqcoe6G143600	1033	1	0.193611	A.japonica<European		Aqcoe1G208800	4528	1	0.0441696	A.japonica<A.oxysepala		Aqcoe1G110900	9432	1	0.0212044	A.oxysepala<American		Aqcoe6G189800	4487	1	0.0445732	A.oxysepala<European
Aqcoe5G419900	3788	1	0.0527983	American<European		Aqcoe6G044700	4234	1	0.0472367	A.japonica<American		Aqcoe5G254400	13595	2	0.0294226	A.japonica<European		Aqcoe3G390700	4013	1	0.049838	A.japonica<A.oxysepala		Aqcoe2G039900	4132	1	0.0484027	A.oxysepala<American		Aqcoe1G432000	6391	1	0.031294	A.oxysepala<European
Aqcoe5G382800	7336	1	0.0272628	American<European		Aqcoe3G215000	8671	1	0.0230654	A.japonica<American		Aqcoe4G276400	7487	1	0.026713	A.japonica<European		Aqcoe1G232300	25166	1	0.00794723	A.japonica<A.oxysepala		Aqcoe1G379000	11374	1	0.017584	A.oxysepala<American		Aqcoe5G015000	4618	2	0.0866176	A.oxysepala<European
Aqcoe6G151200	6087	1	0.0328569	American<European		Aqcoe4G046700	2889	1	0.0692281	A.japonica<American		Aqcoe3G141700	5604	2	0.0713776	A.japonica<European		Aqcoe5G255100	13397	1	0.0149287	A.japonica<A.oxysepala		Aqcoe4G278500	1328	1	0.150602	A.oxysepala<American		Aqcoe3G349800	1454	1	0.137552	A.oxysepala<European
Aqcoe1G375000	5266	1	0.0379795	American<European		Aqcoe3G345100	2375	1	0.0842105	A.japonica<American		Aqcoe4G046500	5521	2	0.0724506	A.japonica<European		Aqcoe1G111800	4617	1	0.0433182	A.japonica<A.oxysepala		Aqcoe4G009900	484	1	0.413223	A.oxysepala<American		Aqcoe5G323500	2113	1	0.0946522	A.oxysepala<European
Aqcoe7G188600	5185	1	0.0385728	American<European		Aqcoe7G238700	5059	1	0.0395335	A.japonica<American		Aqcoe5G312000	10288	1	0.0194401	A.japonica<European		Aqcoe7G151800	5212	1	0.038373	A.japonica<A.oxysepala		Aqcoe1G199200	20000	1	0.01	A.oxysepala<American		Aqcoe4G248400	2934	1	0.0681663	A.oxysepala<European
Aqcoe1G208200	1436	2	0.278552	American<European		Aqcoe6G078600	2006	1	0.0997009	A.japonica<American		Aqcoe5G026200	3225	1	0.0620155	A.japonica<European		Aqcoe7G086700	1516	3	0.395778	A.japonica<A.oxysepala		Aqcoe2G390200	1022	1	0.195695	A.oxysepala<American		Aqcoe1G051900	11132	1	0.0179662	A.oxysepala<European
Aqcoe3G146000	1603	1	0.124766	American<European		Aqcoe3G282900	6716	1	0.0297796	A.japonica<American		Aqcoe3G223800	4801	1	0.041658	A.japonica<European		Aqcoe1586s0001	483	1	0.414079	A.japonica<A.oxysepala		Aqcoe2G333400	1800	1	0.111111	A.oxysepala<American		Aqcoe3G417800	2182	1	0.091659	A.oxysepala<European
Aqcoe1G351200	4899	4	0.163299	American<European		Aqcoe1G215900	3925	1	0.0509554	A.japonica<American		Aqcoe7G309600	9690	1	0.0206398	A.japonica<European		Aqcoe3G030100	1337	1	0.149589	A.japonica<A.oxysepala		Aqcoe1G133700	6983	1	0.028641	A.oxysepala<American		Aqcoe3G418600	4132	1	0.0484027	A.oxysepala<European
Aqcoe4G271100	692	2	0.578035	American<European		Aqcoe1G242200	3914	1	0.0510986	A.japonica<American		Aqcoe2G234300	2065	2	0.193705	A.japonica<European		Aqcoe1G174100	4894	1	0.0408664	A.japonica<A.oxysepala		Aqcoe4G187000	1341	2	0.298285	A.oxysepala<American		Aqcoe6G306300	1356	2	0.294985	A.oxysepala<European
Aqcoe5G284400	2187	1	0.0914495	American<European		Aqcoe3G016400	712	1	0.280899	A.japonica<American		Aqcoe2G259300	13753	1	0.0145423	A.japonica<European		Aqcoe4G166700	9442	3	0.0635459	A.japonica<A.oxysepala		Aqcoe3G245500	5190	1	0.0385356	A.oxysepala<American		Aqcoe7G213400	5856	2	0.068306	A.oxysepala<European
Aqcoe4G288600	2670	1	0.0749064	American<European		Aqcoe5G197100	2730	1	0.0732601	A.japonica<American		Aqcoe2G118200	2658	1	0.0752445	A.japonica<European		Aqcoe1G460000	3229	2	0.123877	A.japonica<A.oxysepala		Aqcoe5G027400	5021	1	0.0398327	A.oxysepala<American		Aqcoe5G473400	3686	1	0.0542594	A.oxysepala<European
Aqcoe2G156000	680	1	0.294118	American<European		Aqcoe6G190200	5166	1	0.0387147	A.japonica<American		Aqcoe4G197400	3495	1	0.0572246	A.japonica<European		Aqcoe5G045500	3296	1	0.0606796	A.japonica<A.oxysepala		Aqcoe3G304600	2780	2	0.143885	A.oxysepala<American		Aqcoe7G019200	2851	1	0.0701508	A.oxysepala<European
Aqcoe6G136700	2945	3	0.203735	American<European		Aqcoe6G042100	1623	2	0.246457	A.japonica<American		Aqcoe7G337200	1496	1	0.13369	A.japonica<European		Aqcoe7G261600	1910	1	0.104712	A.japonica<A.oxysepala		Aqcoe3G122300	8584	1	0.0232992	A.oxysepala<American		Aqcoe3G186800	48201	1	0.00414929	A.oxysepala<European
Aqcoe5G129100	3145	2	0.127186	American<European		Aqcoe5G063200	4558	1	0.0438789	A.japonica<American		Aqcoe6G282400	3921	1	0.0510074	A.japonica<European		Aqcoe7G217600	5635	1	0.0354925	A.japonica<A.oxysepala		Aqcoe4G054400	3219	3	0.186393	A.oxysepala<American		Aqcoe2G138700	1721	1	0.116212	A.oxysepala<European
Aqcoe6G171400	2517	3	0.238379	American<European		Aqcoe4G261100	4083	1	0.0489836	A.japonica<American		Aqcoe6G217000	6956	1	0.0287522	A.japonica<European		Aqcoe2G126800	22817	1	0.00876539	A.japonica<A.oxysepala		Aqcoe5G197100	2730	1	0.0732601	A.oxysepala<American		Aqcoe5G206700	4353	1	0.0459453	A.oxysepala<European
Aqcoe1G318200	1921	1	0.104112	American<European		Aqcoe7G160800	2338	1	0.0855432	A.japonica<American		Aqcoe5G434200	3576	1	0.0559284	A.japonica<European		Aqcoe7G314500	3091	1	0.064704	A.japonica<A.oxysepala		Aqcoe1G173900	1664	1	0.120192	A.oxysepala<American		Aqcoe0017s0008	5326	1	0.0375516	A.oxysepala<European
Aqcoe3G054800	1154	1	0.17331	American<European		Aqcoe5G152300	4446	1	0.0449843	A.japonica<American		Aqcoe6G232300	13149	2	0.0304206	A.japonica<European		Aqcoe2G219100	3257	1	0.0614062	A.japonica<A.oxysepala		Aqcoe2G092100	1509	1	0.132538	A.oxysepala<American		Aqcoe6G150200	7342	2	0.0544811	A.oxysepala<European
Aqcoe6G317400	2983	1	0.0670466	American<European		Aqcoe2G389700	1373	1	0.145666	A.japonica<American		Aqcoe7G303600	3505	1	0.0570613	A.japonica<European		Aqcoe6G030800	9331	1	0.0214339	A.japonica<A.oxysepala		Aqcoe2G391200	13229	2	0.0302366	A.oxysepala<American		Aqcoe5G223500	12680	1	0.0157729	A.oxysepala<European
Aqcoe1G272800	1619	1	0.123533	American<European		Aqcoe2G124700	6897	3	0.0869943	A.japonica<American		Aqcoe5G265900	5590	1	0.0357782	A.japonica<European		Aqcoe3G162000	5430	1	0.0368324	A.japonica<A.oxysepala		Aqcoe3G315800	4538	1	0.0440723	A.oxysepala<American		Aqcoe4G169600	5297	1	0.0377572	A.oxysepala<European
Aqcoe3G002100	2738	1	0.073046	American<European		Aqcoe5G281000	4936	2	0.0810373	A.japonica<American		Aqcoe3G370700	6163	1	0.0324517	A.japonica<European		Aqcoe2G287100	3761	1	0.0531773	A.japonica<A.oxysepala		Aqcoe3G035500	1816	1	0.110132	A.oxysepala<American		Aqcoe6G024600	7294	2	0.0548396	A.oxysepala<European
Aqcoe6G095300	7148	1	0.0279799	American<European		Aqcoe5G315600	11214	2	0.0356697	A.japonica<American		Aqcoe7G157500	3387	1	0.0590493	A.japonica<European		Aqcoe1G371800	2528	1	0.0791139	A.japonica<A.oxysepala		Aqcoe1G134600	3276	1	0.0610501	A.oxysepala<American		Aqcoe4G064400	3400	1	0.0588235	A.oxysepala<European
Aqcoe7G215400	13858	4	0.0577284	American<European		Aqcoe6G232300	13149	2	0.0304206	A.japonica<American		Aqcoe3G303800	374	1	0.534759	A.japonica<European		Aqcoe2G346900	2103	1	0.0951022	A.japonica<A.oxysepala		Aqcoe1G497900	9162	1	0.0218293	A.oxysepala<American		Aqcoe7G363500	1310	1	0.152672	A.oxysepala<European
Aqcoe5G363100	3813	2	0.104904	American<European		Aqcoe2G266800	6032	1	0.0331565	A.japonica<American		Aqcoe5G318200	11626	1	0.0172028	A.japonica<European		Aqcoe7G414600	7887	1	0.0253582	A.japonica<A.oxysepala		Aqcoe1G230100	1666	1	0.120048	A.oxysepala<American		Aqcoe4G187100	5366	1	0.0372717	A.oxysepala<European
Aqcoe5G355400	6352	1	0.0314861	American<European		Aqcoe3G403000	6848	1	0.0292056	A.japonica<American		Aqcoe5G031700	4552	1	0.0439367	A.japonica<European		Aqcoe7G181900	3497	1	0.0571919	A.japonica<A.oxysepala		Aqcoe4G092700	2412	1	0.0829187	A.oxysepala<American		Aqcoe3G166500	1169	1	0.171086	A.oxysepala<European
Aqcoe4G139900	2088	1	0.0957854	American<European		Aqcoe2G179200	6112	2	0.065445	A.japonica<American		Aqcoe4G142800	3652	1	0.0547645	A.japonica<European		Aqcoe1G429900	4248	1	0.047081	A.japonica<A.oxysepala		Aqcoe3G117900	3066	2	0.130463	A.oxysepala<American		Aqcoe6G300600	1461	1	0.136893	A.oxysepala<European
Aqcoe7G030300	2010	1	0.0995025	American<European		Aqcoe6G035000	10374	1	0.019279	A.japonica<American		Aqcoe1G442100	4476	1	0.0446828	A.japonica<European		Aqcoe3G184600	17345	2	0.0230614	A.japonica<A.oxysepala		Aqcoe2G421500	4924	1	0.0406174	A.oxysepala<American		Aqcoe6G294100	27946	1	0.00715666	A.oxysepala<European
Aqcoe4G060800	3138	1	0.0637349	American<European		Aqcoe6G323600	5414	1	0.0369413	A.japonica<American		Aqcoe7G039000	2655	1	0.0753296	A.japonica<European		Aqcoe3G229600	932	1	0.214592	A.japonica<A.oxysepala		Aqcoe1G050400	6532	1	0.0306185	A.oxysepala<American		Aqcoe5G331500	7339	1	0.0272517	A.oxysepala<European
Aqcoe4G287900	1673	1	0.119546	American<European		Aqcoe3G378100	5514	2	0.0725426	A.japonica<American		Aqcoe1G419200	3943	2	0.101446	A.japonica<European		Aqcoe4G246800	943	1	0.212089	A.japonica<A.oxysepala		Aqcoe1G052100	4659	1	0.0429277	A.oxysepala<American		Aqcoe2G297300	10258	1	0.019497	A.oxysepala<European
Aqcoe4G175600	1710	1	0.116959	American<European		Aqcoe6G069700	17045	1	0.0117336	A.japonica<American		Aqcoe6G159500	2057	3	0.291687	A.japonica<European		Aqcoe4G265900	4391	1	0.0455477	A.japonica<A.oxysepala		Aqcoe3G308900	3063	1	0.0652955	A.oxysepala<American		Aqcoe1G334300	1989	1	0.100553	A.oxysepala<European
Aqcoe7G239000	2856	1	0.070028	American<European		Aqcoe5G356500	4608	1	0.0434028	A.japonica<American		Aqcoe3G113800	21963	3	0.0273187	A.japonica<European		Aqcoe1G014000	6867	1	0.0291248	A.japonica<A.oxysepala		Aqcoe1G143700	11315	1	0.0176757	A.oxysepala<American		Aqcoe7G166100	2074	2	0.192864	A.oxysepala<European
Aqcoe7G237500	2057	1	0.097229	American<European		Aqcoe6G200500	639	2	0.625978	A.japonica<American		Aqcoe1G076200	7432	2	0.0538213	A.japonica<European		Aqcoe3G085800	2754	1	0.0726216	A.japonica<A.oxysepala		Aqcoe4G181700	754	1	0.265252	A.oxysepala<American		Aqcoe5G375700	5839	1	0.0342524	A.oxysepala<European
Aqcoe5G465100	3759	1	0.0532056	American<European		Aqcoe7G008900	8062	1	0.0248077	A.japonica<American		Aqcoe2G002200	592	1	0.337838	A.japonica<European		Aqcoe7G286400	1928	1	0.103734	A.japonica<A.oxysepala		Aqcoe5G145200	1831	1	0.10923	A.oxysepala<American		Aqcoe1G181500	1017	1	0.196657	A.oxysepala<European
Aqcoe7G191000	2042	1	0.0979432	American<European		Aqcoe5G447600	4888	1	0.0409165	A.japonica<American		Aqcoe2G067900	5911	1	0.0338352	A.japonica<European		Aqcoe1G331900	10922	1	0.0183117	A.japonica<A.oxysepala		Aqcoe5G044300	3890	1	0.0514139	A.oxysepala<American		Aqcoe7G213100	590	1	0.338983	A.oxysepala<European
Aqcoe1G076400	4870	1	0.0410678	American<European		Aqcoe6G222300	16683	1	0.0119883	A.japonica<American		Aqcoe1G422700	6802	1	0.0294031	A.japonica<European		Aqcoe3G026000	654	1	0.30581	A.japonica<A.oxysepala		Aqcoe1G300400	6888	5	0.14518	A.oxysepala<American		Aqcoe4G250200	2204	1	0.0907441	A.oxysepala<European
Aqcoe6G212900	3561	1	0.056164	American<European		Aqcoe0015s0008	14099	1	0.0141854	A.japonica<American		Aqcoe1G231300	11195	1	0.0178651	A.japonica<European		Aqcoe1G376400	13260	1	0.015083	A.japonica<A.oxysepala		Aqcoe2G301500	4284	1	0.0466853	A.oxysepala<American		Aqcoe4G285600	2652	4	0.301659	A.oxysepala<European
Aqcoe1G162000	2576	1	0.0776398	American<European		Aqcoe6G030800	9331	1	0.0214339	A.japonica<American		Aqcoe1G500300	4477	1	0.0446728	A.japonica<European		Aqcoe2G153900	5035	1	0.0397219	A.japonica<A.oxysepala		Aqcoe1G129800	3922	1	0.0509944	A.oxysepala<American		Aqcoe6G231600	1197	1	0.167084	A.oxysepala<European
Aqcoe1G108300	1405	1	0.142349	American<European		Aqcoe3G035400	3891	1	0.0514007	A.japonica<American		Aqcoe7G234600	3756	1	0.0532481	A.japonica<European		Aqcoe2G136700	6017	1	0.0332392	A.japonica<A.oxysepala		Aqcoe2G086900	21095	2	0.0189618	A.oxysepala<American		Aqcoe2G034900	4353	1	0.0459453	A.oxysepala<European
Aqcoe3G089300	4309	1	0.0464145	American<European		Aqcoe6G044200	4056	1	0.0493097	A.japonica<American		Aqcoe7G167100	5606	1	0.0356761	A.japonica<European		Aqcoe5G390700	1643	1	0.121729	A.japonica<A.oxysepala		Aqcoe4G223700	10804	1	0.0185117	A.oxysepala<American		Aqcoe4G158500	9183	1	0.0217794	A.oxysepala<European
Aqcoe2G149500	1879	1	0.10644	American<European		Aqcoe4G112200	4415	1	0.0453001	A.japonica<American		Aqcoe2G356900	1587	1	0.126024	A.japonica<European		Aqcoe7G213400	5856	1	0.034153	A.japonica<A.oxysepala		Aqcoe3G114900	1762	1	0.113507	A.oxysepala<American		Aqcoe6G012000	5348	1	0.0373972	A.oxysepala<European
Aqcoe4G054300	1603	2	0.249532	American<European		Aqcoe4G222400	21888	2	0.0182749	A.japonica<American		Aqcoe4G238700	815	1	0.245399	A.japonica<European		Aqcoe6G261000	14448	1	0.0138427	A.japonica<A.oxysepala		Aqcoe5G049500	7591	2	0.052694	A.oxysepala<American		Aqcoe3G009600	10710	1	0.0186741	A.oxysepala<European
Aqcoe6G092700	3641	2	0.10986	American<European		Aqcoe1G126700	5829	1	0.0343112	A.japonica<American		Aqcoe5G191100	1833	1	0.109111	A.japonica<European		Aqcoe3G405800	428	1	0.46729	A.japonica<A.oxysepala		Aqcoe3G130500	3694	1	0.0541419	A.oxysepala<American		Aqcoe2G438100	4601	1	0.0434688	A.oxysepala<European
Aqcoe2G167900	6782	1	0.0294898	American<European		Aqcoe1G111400	2886	1	0.0693001	A.japonica<American		Aqcoe1G236400	1909	1	0.104767	A.japonica<European		Aqcoe1G005600	3233	1	0.061862	A.japonica<A.oxysepala		Aqcoe4G000800	4309	1	0.0464145	A.oxysepala<American		Aqcoe3G222200	13924	1	0.0143637	A.oxysepala<European
Aqcoe3G444200	4877	1	0.0410088	American<European		Aqcoe5G090700	7057	1	0.0283407	A.japonica<American		Aqcoe7G151700	3495	1	0.0572246	A.japonica<European		Aqcoe2G240000	1989	1	0.100553	A.japonica<A.oxysepala		Aqcoe4G249500	15630	1	0.0127959	A.oxysepala<American		Aqcoe5G415400	7381	1	0.0270966	A.oxysepala<European
Aqcoe7G076900	2486	2	0.160901	American<European		Aqcoe7G156300	1093	1	0.182983	A.japonica<American		Aqcoe7G166700	6949	1	0.0287811	A.japonica<European		Aqcoe1G264800	1425	2	0.280702	A.japonica<A.oxysepala		Aqcoe4G001500	8981	1	0.0222692	A.oxysepala<American		Aqcoe3G159100	6039	1	0.0331181	A.oxysepala<European
Aqcoe4G093700	4547	1	0.043985	American<European		Aqcoe4G065400	3609	1	0.055417	A.japonica<American		Aqcoe5G306400	6983	2	0.057282	A.japonica<European		Aqcoe7G034200	6533	1	0.0306138	A.japonica<A.oxysepala		Aqcoe2G286200	19647	1	0.0101797	A.oxysepala<American		Aqcoe6G036000	3366	1	0.0594177	A.oxysepala<European
Aqcoe5G261500	9490	1	0.0210748	American<European		Aqcoe5G136900	2205	1	0.0907029	A.japonica<American		Aqcoe5G099000	9359	1	0.0213698	A.japonica<European		Aqcoe3G378000	920	1	0.217391	A.japonica<A.oxysepala		Aqcoe2G407300	2669	1	0.0749344	A.oxysepala<American		Aqcoe3G317700	7453	1	0.0268348	A.oxysepala<European
Aqcoe7G391100	790	1	0.253165	American<European		Aqcoe2G006800	6980	1	0.0286533	A.japonica<American		Aqcoe4G027100	3710	1	0.0539084	A.japonica<European		Aqcoe1G287200	6244	1	0.0320307	A.japonica<A.oxysepala		Aqcoe3G415800	4378	1	0.045683	A.oxysepala<American		Aqcoe2G297000	5125	1	0.0390244	A.oxysepala<European
Aqcoe1G192100	3398	1	0.0588582	American<European		Aqcoe7G242400	5047	1	0.0396275	A.japonica<American		Aqcoe5G402100	2691	1	0.0743218	A.japonica<European		Aqcoe7G260300	6835	1	0.0292612	A.japonica<A.oxysepala		Aqcoe3G058800	5093	1	0.0392696	A.oxysepala<American		Aqcoe3G393300	6910	1	0.0289436	A.oxysepala<European
Aqcoe6G101200	4614	3	0.130039	American<European		Aqcoe7G113800	6946	1	0.0287936	A.japonica<American		Aqcoe5G352400	1663	1	0.120265	A.japonica<European		Aqcoe5G409200	1441	1	0.138793	A.japonica<A.oxysepala		Aqcoe2G427000	2797	1	0.0715052	A.oxysepala<American		Aqcoe1G162600	8303	1	0.0240877	A.oxysepala<European
Aqcoe6G164600	2641	1	0.0757289	American<European		Aqcoe6G197700	6681	1	0.0299356	A.japonica<American		Aqcoe3G202400	9024	1	0.0221631	A.japonica<European		Aqcoe7G245300	14628	1	0.0136724	A.japonica<A.oxysepala		Aqcoe1G282800	838	1	0.238663	A.oxysepala<American		Aqcoe5G263900	9354	1	0.0213812	A.oxysepala<European
Aqcoe6G099300	1662	1	0.120337	American<European		Aqcoe5G077000	8304	1	0.0240848	A.japonica<American		Aqcoe1G135500	3755	2	0.106525	A.japonica<European		Aqcoe6G149100	8958	1	0.0223264	A.japonica<A.oxysepala		Aqcoe3G397600	1340	1	0.149254	A.oxysepala<American		Aqcoe5G449100	1128	1	0.177305	A.oxysepala<European
Aqcoe4G120800	548	1	0.364964	American<European		Aqcoe7G132900	3788	1	0.0527983	A.japonica<American		Aqcoe4G220100	1731	1	0.11554	A.japonica<European		Aqcoe4G185500	7400	1	0.027027	A.japonica<A.oxysepala		Aqcoe4G171000	8906	1	0.0224568	A.oxysepala<American		Aqcoe2G019900	5441	1	0.0367579	A.oxysepala<European
Aqcoe2G054700	1423	1	0.140548	American<European		Aqcoe5G423700	2757	1	0.0725426	A.japonica<American		Aqcoe5G204900	1896	1	0.105485	A.japonica<European		Aqcoe5G170500	4001	2	0.099975	A.japonica<A.oxysepala		Aqcoe1G279500	5575	2	0.0717489	A.oxysepala<American		Aqcoe3G174700	3504	1	0.0570776	A.oxysepala<European
Aqcoe1G380900	2166	1	0.0923361	American<European		Aqcoe4G209400	4466	1	0.0447828	A.japonica<American		Aqcoe6G234800	2627	1	0.0761325	A.japonica<European		Aqcoe3G236500	1938	1	0.103199	A.japonica<A.oxysepala		Aqcoe5G126700	5633	3	0.106515	A.oxysepala<American		Aqcoe7G354500	1261	2	0.317209	A.oxysepala<European
Aqcoe7G022500	7990	2	0.0500626	American<European		Aqcoe2G254100	4716	2	0.0848176	A.japonica<American		Aqcoe3G132300	1588	1	0.125945	A.japonica<European		Aqcoe4G245300	11202	1	0.017854	A.japonica<A.oxysepala		Aqcoe3G041900	8266	1	0.0241955	A.oxysepala<American		Aqcoe5G285800	6990	1	0.0286123	A.oxysepala<European
Aqcoe2G304300	8110	1	0.0246609	American<European		Aqcoe5G054700	5564	3	0.107836	A.japonica<American		Aqcoe3G042300	4422	1	0.0452284	A.japonica<European		Aqcoe5G154800	1910	3	0.314136	A.japonica<A.oxysepala		Aqcoe5G204000	2951	1	0.0677736	A.oxysepala<American		Aqcoe6G305700	8432	1	0.0237192	A.oxysepala<European
Aqcoe5G333900	8389	2	0.0476815	American<European		Aqcoe4G246400	2411	1	0.0829531	A.japonica<American		Aqcoe4G034300	4166	1	0.0480077	A.japonica<European		Aqcoe3G051500	6310	2	0.0633914	A.japonica<A.oxysepala		Aqcoe1G101000	1845	1	0.108401	A.oxysepala<American		Aqcoe4G220100	1731	1	0.11554	A.oxysepala<European
Aqcoe7G041300	2989	3	0.200736	American<European		Aqcoe2G314900	6760	1	0.0295858	A.japonica<American		Aqcoe3G202300	17376	1	0.0115101	A.japonica<European		Aqcoe5G336800	6503	1	0.030755	A.japonica<A.oxysepala		Aqcoe4G095800	2540	1	0.0787402	A.oxysepala<American		Aqcoe3G348400	5193	2	0.0770268	A.oxysepala<European
Aqcoe4G233400	15208	2	0.0263019	American<European		Aqcoe4G097500	3165	1	0.0631912	A.japonica<American		Aqcoe4G068800	986	1	0.20284	A.japonica<European		Aqcoe1G435700	6226	1	0.0321234	A.japonica<A.oxysepala		Aqcoe3G390800	8190	1	0.02442	A.oxysepala<American		Aqcoe6G101900	1911	1	0.104657	A.oxysepala<European
Aqcoe4G270300	1655	1	0.120846	American<European		Aqcoe7G122800	6850	1	0.0291971	A.japonica<American		Aqcoe5G119600	3227	1	0.0619771	A.japonica<European		Aqcoe2G374400	8086	1	0.0247341	A.japonica<A.oxysepala		Aqcoe4G036800	4211	2	0.0949893	A.oxysepala<American		Aqcoe2G330200	2298	2	0.174064	A.oxysepala<European
Aqcoe3G157200	8378	2	0.0477441	American<European		Aqcoe3G278400	2534	1	0.0789266	A.japonica<American		Aqcoe5G271000	2368	1	0.0844595	A.japonica<European		Aqcoe3G067300	11455	1	0.0174596	A.japonica<A.oxysepala		Aqcoe2G404100	3825	1	0.0522876	A.oxysepala<American		Aqcoe7G419100	3056	1	0.065445	A.oxysepala<European
Aqcoe2G163000	9213	2	0.0434169	American<European		Aqcoe7G268500	16437	1	0.0121677	A.japonica<American		Aqcoe3G158900	7846	1	0.0254907	A.japonica<European		Aqcoe5G178000	7902	1	0.02531	A.japonica<A.oxysepala		Aqcoe5G077900	2112	1	0.094697	A.oxysepala<American		Aqcoe5G300400	4326	1	0.0462321	A.oxysepala<European
Aqcoe5G021200	4017	3	0.149365	American<European		Aqcoe7G396200	4734	2	0.0844951	A.japonica<American		Aqcoe6G102200	2237	3	0.268216	A.japonica<European		Aqcoe4G037000	3396	5	0.294464	A.japonica<A.oxysepala		Aqcoe4G251900	11513	1	0.0173717	A.oxysepala<American		Aqcoe4G184500	2313	1	0.0864678	A.oxysepala<European
Aqcoe2G346900	2103	1	0.0951022	American<European		Aqcoe6G196200	4401	1	0.0454442	A.japonica<American		Aqcoe6G178000	540	1	0.37037	A.japonica<European		Aqcoe3G162600	1110	1	0.18018	A.japonica<A.oxysepala		Aqcoe3G199700	3960	1	0.0505051	A.oxysepala<American		Aqcoe5G456100	2485	1	0.0804829	A.oxysepala<European
Aqcoe1G369400	2559	1	0.0781555	American<European		Aqcoe5G254900	3274	1	0.0610874	A.japonica<American		Aqcoe0278s0003	3792	1	0.0527426	A.japonica<European		Aqcoe5G258800	12409	1	0.0161173	A.japonica<A.oxysepala		Aqcoe4G027300	2142	1	0.0933707	A.oxysepala<American		Aqcoe1G356500	2349	1	0.0851426	A.oxysepala<European
Aqcoe4G088900	2800	1	0.0714286	American<European		Aqcoe5G402100	2691	1	0.0743218	A.japonica<American		Aqcoe1G034300	1951	1	0.102512	A.japonica<European		Aqcoe2G150900	30992	1	0.00645328	A.japonica<A.oxysepala		Aqcoe4G240900	1411	2	0.283487	A.oxysepala<American		Aqcoe3G196000	12333	1	0.0162167	A.oxysepala<European
Aqcoe1G107500	2096	1	0.0954198	American<European		Aqcoe6G118600	1916	1	0.104384	A.japonica<American		Aqcoe1G130600	2917	1	0.0685636	A.japonica<European		Aqcoe5G159300	4318	2	0.0926355	A.japonica<A.oxysepala		Aqcoe2G247900	3420	2	0.116959	A.oxysepala<American		Aqcoe3G111800	2983	1	0.0670466	A.oxysepala<European
Aqcoe5G220300	1086	1	0.184162	American<European		Aqcoe4G113600	10243	1	0.0195255	A.japonica<American		Aqcoe3G224700	413	1	0.484262	A.japonica<European		Aqcoe4G212100	2987	1	0.0669568	A.japonica<A.oxysepala		Aqcoe3G198300	3163	1	0.0632311	A.oxysepala<American		Aqcoe7G051000	7722	1	0.0259	A.oxysepala<European
Aqcoe4G189200	355	1	0.56338	American<European		Aqcoe1G324300	7787	1	0.0256838	A.japonica<American		Aqcoe3G176200	4700	1	0.0425532	A.japonica<European		Aqcoe5G250800	9309	1	0.0214846	A.japonica<A.oxysepala		Aqcoe2G088500	586	1	0.341297	A.oxysepala<American		Aqcoe4G212500	14633	1	0.0136677	A.oxysepala<European
Aqcoe6G010300	3148	1	0.0635324	American<European		Aqcoe5G373000	1509	1	0.132538	A.japonica<American		Aqcoe5G478600	13288	2	0.0301023	A.japonica<European		Aqcoe7G239700	10622	1	0.0188288	A.japonica<A.oxysepala		Aqcoe2G319100	10516	1	0.0190186	A.oxysepala<American		Aqcoe5G333900	8389	2	0.0476815	A.oxysepala<European
Aqcoe4G187100	5366	1	0.0372717	American<European		Aqcoe4G068800	986	1	0.20284	A.japonica<American		Aqcoe3G436600	6410	2	0.0624025	A.japonica<European		Aqcoe4G032800	4029	1	0.0496401	A.japonica<A.oxysepala		Aqcoe1G263200	9667	2	0.0413779	A.oxysepala<American		Aqcoe2G130300	23896	1	0.0083696	A.oxysepala<European
Aqcoe3G335800	3363	1	0.0594707	American<European		Aqcoe2G274700	1182	1	0.169205	A.japonica<American		Aqcoe1G200400	13180	1	0.0151745	A.japonica<European		Aqcoe4G021600	12780	1	0.0156495	A.japonica<A.oxysepala		Aqcoe4G080800	2745	1	0.0728597	A.oxysepala<American		Aqcoe6G114600	2105	1	0.0950119	A.oxysepala<European
Aqcoe3G419300	5022	1	0.0398248	American<European		Aqcoe5G352300	8315	2	0.0481058	A.japonica<American		Aqcoe5G077000	8304	1	0.0240848	A.japonica<European		Aqcoe5G407800	936	1	0.213675	A.japonica<A.oxysepala		Aqcoe2G292700	1958	1	0.102145	A.oxysepala<American		Aqcoe2G168400	2636	1	0.0758725	A.oxysepala<European
Aqcoe1G309800	3155	1	0.0633914	American<European		Aqcoe2G205100	9514	1	0.0210217	A.japonica<American		Aqcoe4G026600	20411	3	0.0293959	A.japonica<European		Aqcoe7G013200	12522	1	0.0159719	A.japonica<A.oxysepala		Aqcoe2G376100	21338	1	0.00937295	A.oxysepala<American		Aqcoe6G164300	7924	1	0.0252398	A.oxysepala<European
Aqcoe6G304500	372	1	0.537634	American<European		Aqcoe4G064100	3167	1	0.0631512	A.japonica<American		Aqcoe1G101200	2103	1	0.0951022	A.japonica<European		Aqcoe5G170600	2029	1	0.0985707	A.japonica<A.oxysepala		Aqcoe4G291500	7759	1	0.0257765	A.oxysepala<American		Aqcoe5G315600	11214	1	0.0178348	A.oxysepala<European
Aqcoe5G379700	5084	1	0.0393391	American<European		Aqcoe3G299500	3782	1	0.0528821	A.japonica<American		Aqcoe1586s0001	483	1	0.414079	A.japonica<European		Aqcoe5G288600	18115	1	0.0110406	A.japonica<A.oxysepala		Aqcoe4G274800	6000	2	0.0666667	A.oxysepala<American		Aqcoe1G086000	5487	1	0.0364498	A.oxysepala<European
Aqcoe6G155300	713	1	0.280505	American<European		Aqcoe3G222800	9733	1	0.0205486	A.japonica<American		Aqcoe3G186800	48201	1	0.00414929	A.japonica<European		Aqcoe3G179800	6784	1	0.0294811	A.japonica<A.oxysepala		Aqcoe5G215300	950	2	0.421053	A.oxysepala<American		Aqcoe5G296400	5222	1	0.0382995	A.oxysepala<European
Aqcoe1G176500	15092	1	0.0132521	American<European		Aqcoe2G161200	5738	1	0.0348554	A.japonica<American		Aqcoe3G352600	2675	1	0.0747664	A.japonica<European		Aqcoe5G419800	1909	1	0.104767	A.japonica<A.oxysepala		Aqcoe1G040300	18804	1	0.010636	A.oxysepala<American		Aqcoe7G206500	5814	3	0.103199	A.oxysepala<European
Aqcoe7G195500	4046	1	0.0494315	American<European		Aqcoe4G186700	4610	1	0.0433839	A.japonica<American		Aqcoe6G228700	892	1	0.224215	A.japonica<European		Aqcoe2G356900	1587	1	0.126024	A.japonica<A.oxysepala		Aqcoe3G240700	1225	3	0.489796	A.oxysepala<American		Aqcoe2G143200	952	3	0.630252	A.oxysepala<European
Aqcoe4G242200	9034	1	0.0221386	American<European		Aqcoe5G401600	599	1	0.33389	A.japonica<American		Aqcoe7G212500	836	1	0.239234	A.japonica<European		Aqcoe3G109100	8533	1	0.0234384	A.japonica<A.oxysepala		Aqcoe4G221600	11144	1	0.0179469	A.oxysepala<American		Aqcoe4G240400	2038	1	0.0981354	A.oxysepala<European
Aqcoe2G126200	475	1	0.421053	American<European		Aqcoe0008s0002	2780	2	0.143885	A.japonica<American		Aqcoe2G226300	14076	1	0.0142086	A.japonica<European		Aqcoe7G146600	4024	1	0.0497018	A.japonica<A.oxysepala		Aqcoe1G500400	2642	1	0.0757002	A.oxysepala<American		Aqcoe7G443300	7993	1	0.0250219	A.oxysepala<European
Aqcoe3G149000	10340	1	0.0193424	American<European		Aqcoe7G414300	4001	1	0.0499875	A.japonica<American		Aqcoe7G204100	12974	2	0.0308309	A.japonica<European		Aqcoe4G202100	25773	1	0.00776006	A.japonica<A.oxysepala		Aqcoe2G031200	10682	1	0.0187231	A.oxysepala<American		Aqcoe5G434100	5238	1	0.0381825	A.oxysepala<European
Aqcoe4G139400	4946	1	0.0404367	American<European		Aqcoe7G000900	2629	1	0.0760746	A.japonica<American		Aqcoe3G376400	3575	1	0.0559441	A.japonica<European		Aqcoe7G218000	2614	1	0.0765111	A.japonica<A.oxysepala		Aqcoe2G092600	4310	4	0.185615	A.oxysepala<American		Aqcoe4G234800	6452	1	0.0309981	A.oxysepala<European
Aqcoe2G106900	2869	1	0.0697107	American<European		Aqcoe3G193600	242	1	0.826446	A.japonica<American		Aqcoe5G077100	13580	1	0.0147275	A.japonica<European		Aqcoe4G104000	2691	1	0.0743218	A.japonica<A.oxysepala		Aqcoe1G006400	5231	1	0.0382336	A.oxysepala<American		Aqcoe2G137100	4834	1	0.0413736	A.oxysepala<European
Aqcoe1G463200	725	1	0.275862	American<European		Aqcoe5G451900	1643	1	0.121729	A.japonica<American		Aqcoe1G499400	5031	1	0.0397535	A.japonica<European		Aqcoe3G029000	2429	1	0.0823384	A.japonica<A.oxysepala		Aqcoe3G261000	3761	2	0.106355	A.oxysepala<American		Aqcoe2G329400	2063	2	0.193892	A.oxysepala<European
Aqcoe6G195900	2622	1	0.0762777	American<European		Aqcoe1G445800	781	1	0.256082	A.japonica<American		Aqcoe5G387700	1892	1	0.105708	A.japonica<European		Aqcoe6G228700	892	1	0.224215	A.japonica<A.oxysepala		Aqcoe4G207500	293	1	0.682594	A.oxysepala<American		Aqcoe5G306700	6132	1	0.0326158	A.oxysepala<European
Aqcoe5G351100	1451	1	0.137836	American<European		Aqcoe2G265400	11312	1	0.0176803	A.japonica<American		Aqcoe1G337200	10216	1	0.0195771	A.japonica<European		Aqcoe3G129400	3253	1	0.0614817	A.japonica<A.oxysepala		Aqcoe4G293700	2636	1	0.0758725	A.oxysepala<American		Aqcoe6G217400	2891	1	0.0691802	A.oxysepala<European
Aqcoe4G021800	3550	1	0.056338	American<European		Aqcoe1G084900	9156	1	0.0218436	A.japonica<American		Aqcoe3G261200	7682	1	0.0260349	A.japonica<European		Aqcoe5G336000	6190	1	0.0323102	A.japonica<A.oxysepala		Aqcoe4G041400	1309	2	0.305577	A.oxysepala<American		Aqcoe7G002700	2759	1	0.07249	A.oxysepala<European
Aqcoe7G017900	5241	1	0.0381607	American<European		Aqcoe3G273700	1776	1	0.112613	A.japonica<American		Aqcoe2G033100	724	1	0.276243	A.japonica<European		Aqcoe6G328000	2169	1	0.0922084	A.japonica<A.oxysepala		Aqcoe2G058500	1963	1	0.101885	A.oxysepala<American		Aqcoe1G248300	1849	2	0.216333	A.oxysepala<European
Aqcoe5G191100	1833	3	0.327332	American<European		Aqcoe1G442100	4476	1	0.0446828	A.japonica<American		Aqcoe1G217700	5299	1	0.037743	A.japonica<European		Aqcoe6G097800	1332	1	0.15015	A.japonica<A.oxysepala		Aqcoe5G129200	3325	1	0.0601504	A.oxysepala<American		Aqcoe5G445200	829	1	0.241255	A.oxysepala<European
Aqcoe4G276100	4136	1	0.0483559	American<European		Aqcoe5G363200	1227	1	0.162999	A.japonica<American		Aqcoe7G151600	3479	2	0.114976	A.japonica<European		Aqcoe3G189000	9766	1	0.0204792	A.japonica<A.oxysepala		Aqcoe3G029800	1712	1	0.116822	A.oxysepala<American		Aqcoe6G241500	18560	3	0.0323276	A.oxysepala<European
Aqcoe2G102300	2311	2	0.173085	American<European		Aqcoe5G293200	3607	1	0.0554477	A.japonica<American		Aqcoe3G016500	2933	1	0.0681896	A.japonica<European		Aqcoe6G301200	2274	1	0.0879507	A.japonica<A.oxysepala		Aqcoe2G293600	5368	1	0.0372578	A.oxysepala<American		Aqcoe6G245900	18406	1	0.010866	A.oxysepala<European
Aqcoe6G304800	3203	1	0.0624415	American<European		Aqcoe1G235500	1971	2	0.202943	A.japonica<American		Aqcoe3G310200	3128	1	0.0639386	A.japonica<European		Aqcoe2G356200	2114	1	0.0946074	A.japonica<A.oxysepala		Aqcoe5G118800	4626	1	0.0432339	A.oxysepala<American		Aqcoe1G018400	6019	3	0.0996843	A.oxysepala<European
Aqcoe4G141100	7797	3	0.0769527	American<European		Aqcoe4G243300	1901	1	0.105208	A.japonica<American		Aqcoe4G005700	4169	1	0.0479731	A.japonica<European		Aqcoe5G032200	3703	1	0.0540103	A.japonica<A.oxysepala		Aqcoe1G100500	7800	1	0.025641	A.oxysepala<American		Aqcoe1G299500	2917	1	0.0685636	A.oxysepala<European
Aqcoe2G144600	16520	1	0.0121065	American<European		Aqcoe5G453300	10380	1	0.0192678	A.japonica<American		Aqcoe5G006600	8045	1	0.0248602	A.japonica<European		Aqcoe3G158900	7846	1	0.0254907	A.japonica<A.oxysepala		Aqcoe2G240600	3398	1	0.0588582	A.oxysepala<American		Aqcoe5G007100	8628	1	0.0231803	A.oxysepala<European
Aqcoe7G057400	2294	1	0.087184	American<European		Aqcoe6G078300	2100	1	0.0952381	A.japonica<American		Aqcoe7G288100	2179	1	0.0917852	A.japonica<European		Aqcoe1G311400	6233	1	0.0320873	A.japonica<A.oxysepala		Aqcoe1G173700	2718	2	0.147167	A.oxysepala<American		Aqcoe5G046500	19623	1	0.0101921	A.oxysepala<European
Aqcoe5G340400	3502	1	0.0571102	American<European		Aqcoe2G334400	4938	2	0.0810045	A.japonica<American		Aqcoe6G010000	5724	1	0.0349406	A.japonica<European		Aqcoe3G035400	3891	1	0.0514007	A.japonica<A.oxysepala		Aqcoe4G244500	2661	3	0.225479	A.oxysepala<American		Aqcoe7G298000	3057	1	0.0654236	A.oxysepala<European
Aqcoe6G150200	7342	2	0.0544811	American<European		Aqcoe5G207000	17881	2	0.0223701	A.japonica<American		Aqcoe6G130300	11637	1	0.0171866	A.japonica<European		Aqcoe5G190500	8994	1	0.022237	A.japonica<A.oxysepala		Aqcoe2G225700	525	1	0.380952	A.oxysepala<American		Aqcoe3G369800	7310	1	0.0273598	A.oxysepala<European
Aqcoe5G373500	3624	1	0.0551876	American<European		Aqcoe4G220200	2719	1	0.0735565	A.japonica<American		Aqcoe6G077700	2612	1	0.0765697	A.japonica<European		Aqcoe2G136200	9088	2	0.0440141	A.japonica<A.oxysepala		Aqcoe5G054300	3576	1	0.0559284	A.oxysepala<American		Aqcoe3G247400	6540	1	0.030581	A.oxysepala<European
Aqcoe1G017900	1830	2	0.218579	American<European		Aqcoe7G224700	3134	1	0.0638162	A.japonica<American		Aqcoe6G047000	2740	1	0.0729927	A.japonica<European		Aqcoe1G140000	19448	1	0.0102838	A.japonica<A.oxysepala		Aqcoe2G309900	3836	1	0.0521376	A.oxysepala<American		Aqcoe5G357800	6459	2	0.0619291	A.oxysepala<European
Aqcoe2G073700	5558	1	0.0359842	American<European		Aqcoe6G271400	8491	1	0.0235544	A.japonica<American		Aqcoe6G014200	1181	1	0.169348	A.japonica<European		Aqcoe7G355700	4335	1	0.0461361	A.japonica<A.oxysepala		Aqcoe4G259500	3231	1	0.0619003	A.oxysepala<American		Aqcoe7G091100	2359	1	0.0847817	A.oxysepala<European
Aqcoe3G066300	2980	1	0.0671141	American<European		Aqcoe1G302100	13095	1	0.015273	A.japonica<American		Aqcoe4G089000	2664	2	0.15015	A.japonica<European		Aqcoe4G226900	2125	1	0.0941176	A.japonica<A.oxysepala		Aqcoe5G014600	4000	1	0.05	A.oxysepala<American		Aqcoe1G138500	3136	1	0.0637755	A.oxysepala<European
Aqcoe1G305000	1439	4	0.555942	American<European		Aqcoe3G421300	3717	1	0.0538068	A.japonica<American		Aqcoe2G207200	866	1	0.230947	A.japonica<European		Aqcoe4G264300	1952	2	0.204918	A.japonica<A.oxysepala		Aqcoe3G273500	47102	5	0.0212305	A.oxysepala<American		Aqcoe7G271100	2133	2	0.187529	A.oxysepala<European
Aqcoe2G296600	1627	1	0.122926	American<European		Aqcoe3G419400	5070	1	0.0394477	A.japonica<American		Aqcoe6G227000	13612	3	0.0440788	A.japonica<European		Aqcoe6G216500	6588	3	0.0910747	A.japonica<A.oxysepala		Aqcoe1G002700	6302	1	0.031736	A.oxysepala<American		Aqcoe6G304700	1273	1	0.157109	A.oxysepala<European
Aqcoe1G197200	1869	1	0.107009	American<European		Aqcoe6G243100	7372	1	0.0271297	A.japonica<American		Aqcoe7G208800	17806	1	0.0112322	A.japonica<European		Aqcoe4G021400	3477	1	0.0575209	A.japonica<A.oxysepala		Aqcoe1G458200	3623	1	0.0552029	A.oxysepala<American		Aqcoe5G422700	7579	3	0.0791661	A.oxysepala<European
Aqcoe5G191200	1580	2	0.253165	American<European		Aqcoe6G141000	2935	1	0.0681431	A.japonica<American		Aqcoe3G236400	2889	1	0.0692281	A.japonica<European		Aqcoe1G291200	18304	1	0.0109266	A.japonica<A.oxysepala		Aqcoe5G177700	647	2	0.618238	A.oxysepala<American		Aqcoe3G193400	1060	1	0.188679	A.oxysepala<European
Aqcoe2G053600	4317	1	0.0463285	American<European		Aqcoe5G062100	6992	2	0.0572082	A.japonica<American		Aqcoe5G123700	5635	1	0.0354925	A.japonica<European		Aqcoe3G090200	2368	1	0.0844595	A.japonica<A.oxysepala		Aqcoe4G038300	1367	1	0.146306	A.oxysepala<American		Aqcoe3G182000	733	1	0.272851	A.oxysepala<European
Aqcoe3G089000	1957	2	0.204394	American<European		Aqcoe5G216900	16516	1	0.0121095	A.japonica<American		Aqcoe0018s0005	3650	1	0.0547945	A.japonica<European		Aqcoe2G172400	8403	1	0.023801	A.japonica<A.oxysepala		Aqcoe1G435800	1357	1	0.147384	A.oxysepala<American		Aqcoe2G103700	3128	1	0.0639386	A.oxysepala<European
Aqcoe4G296900	1346	2	0.297177	American<European		Aqcoe2G070100	3446	1	0.0580383	A.japonica<American		Aqcoe3G378000	920	2	0.434783	A.japonica<European		Aqcoe5G472600	2078	1	0.0962464	A.japonica<A.oxysepala		Aqcoe4G026700	1477	1	0.13541	A.oxysepala<American		Aqcoe1G113000	8191	1	0.024417	A.oxysepala<European
Aqcoe6G127400	6615	3	0.0907029	American<European		Aqcoe6G208200	1327	2	0.301432	A.japonica<American		Aqcoe0018s0008	4171	1	0.0479501	A.japonica<European		Aqcoe7G251600	10878	1	0.0183857	A.japonica<A.oxysepala		Aqcoe5G083800	4477	1	0.0446728	A.oxysepala<American		Aqcoe6G305300	9410	1	0.021254	A.oxysepala<European
Aqcoe2G207100	1412	4	0.566572	American<European		Aqcoe5G336800	6503	1	0.030755	A.japonica<American		Aqcoe1G020200	5346	1	0.0374111	A.japonica<European		Aqcoe1G240700	6868	1	0.0291206	A.japonica<A.oxysepala		Aqcoe4G259800	5646	1	0.0354233	A.oxysepala<American		Aqcoe5G385600	1865	1	0.107239	A.oxysepala<European
Aqcoe2G282200	1730	1	0.115607	American<European		Aqcoe6G158300	384	1	0.520833	A.japonica<American		Aqcoe4G265900	4391	1	0.0455477	A.japonica<European		Aqcoe3G141700	5604	2	0.0713776	A.japonica<A.oxysepala		Aqcoe4G054500	3451	1	0.0579542	A.oxysepala<American		Aqcoe6G281200	1256	1	0.159236	A.oxysepala<European
Aqcoe5G441600	1223	1	0.163532	American<European		Aqcoe2G141600	5848	1	0.0341997	A.japonica<American		Aqcoe3G365000	27352	1	0.00731208	A.japonica<European		Aqcoe2G435000	3458	1	0.0578369	A.japonica<A.oxysepala		Aqcoe1G183900	6021	1	0.0332171	A.oxysepala<American		Aqcoe3G345900	1227	1	0.162999	A.oxysepala<European
Aqcoe1G414500	31962	1	0.00625743	American<European		Aqcoe3G407900	1539	1	0.129955	A.japonica<American		Aqcoe7G057800	2090	1	0.0956938	A.japonica<European		Aqcoe2G153700	3743	1	0.0534331	A.japonica<A.oxysepala		Aqcoe2G141600	5848	1	0.0341997	A.oxysepala<American		Aqcoe5G162100	3978	1	0.0502765	A.oxysepala<European
Aqcoe7G249400	14261	3	0.0420728	American<European		Aqcoe7G331200	2636	1	0.0758725	A.japonica<American		Aqcoe5G062100	6992	2	0.0572082	A.japonica<European		Aqcoe2G144000	14062	4	0.0568909	A.japonica<A.oxysepala		Aqcoe1G165400	6865	2	0.0582666	A.oxysepala<American		Aqcoe4G188200	6112	1	0.0327225	A.oxysepala<European
Aqcoe1G331700	5574	2	0.0717618	American<European		Aqcoe7G355700	4335	2	0.0922722	A.japonica<American		Aqcoe4G003300	2733	1	0.0731797	A.japonica<European		Aqcoe3G084200	1024	1	0.195312	A.japonica<A.oxysepala		Aqcoe4G205300	6903	1	0.0289729	A.oxysepala<American		Aqcoe7G211100	5767	2	0.0693602	A.oxysepala<European
Aqcoe7G356900	761	3	0.788436	American<European		Aqcoe4G026600	20411	3	0.0293959	A.japonica<American		Aqcoe5G270200	5593	1	0.035759	A.japonica<European		Aqcoe0018s0005	3650	2	0.109589	A.japonica<A.oxysepala		Aqcoe1G382100	6893	1	0.0290149	A.oxysepala<American		Aqcoe5G195500	9290	4	0.0861141	A.oxysepala<European
Aqcoe4G120000	2106	2	0.189934	American<European		Aqcoe1G300400	6888	2	0.058072	A.japonica<American		Aqcoe6G306700	1532	1	0.130548	A.japonica<European		Aqcoe5G082300	3779	1	0.0529241	A.japonica<A.oxysepala		Aqcoe5G009400	10855	2	0.0368494	A.oxysepala<American		Aqcoe1G262300	1565	1	0.127796	A.oxysepala<European
Aqcoe6G271800	4199	1	0.0476304	American<European		Aqcoe5G340800	2057	1	0.097229	A.japonica<American		Aqcoe2G218700	2330	1	0.0858369	A.japonica<European		Aqcoe6G240300	7086	1	0.0282247	A.japonica<A.oxysepala		Aqcoe4G088300	2309	1	0.0866176	A.oxysepala<American		Aqcoe6G167600	5717	2	0.0699668	A.oxysepala<European
Aqcoe1G456400	4274	1	0.0467946	American<European		Aqcoe2G025900	1822	1	0.109769	A.japonica<American		Aqcoe1G179600	2320	1	0.0862069	A.japonica<European		Aqcoe6G142500	3270	1	0.0611621	A.japonica<A.oxysepala		Aqcoe1G222700	2506	1	0.0798085	A.oxysepala<American		Aqcoe1G246800	1796	1	0.111359	A.oxysepala<European
[truncated: 5,349 more rows]
